# Supplementary material for: Life-history characteristics and historical factors are important to explain regional variation in reproductive traits and genetic diversity in perennial mosses
Source: Ann Bot. 2023 Mar 16;132(1):29–42. doi: 10.1093/aob/mcad045 (PMC10550275; doi:10.1093/aob/mcad045)
Supplement: mcad045_suppl_Supplementary_Table_S2 [file mcad045_suppl_supplementary_table_s2.xlsx]

## Sheet: Supplementary
Bisang, Ehrlén & Hedenäs:
Life history characteristics and historical factors are important to explain regional variation in reproductive traits and genetic diversity in perennial mosses
Drepanocladus trifarius
Study region	Data set_R		Dataset GenVar	Dataset_GenSex	Locality: country	Geographic locality	Longittude °E	latitide °N	Collector	Collection date (yymmdd):			Herbarium	registration-no S	Reprod.state	Sex		DNA sample no_GenVar
north			1	F	SE	Lule Lappmark, Gällivare, Muddus Ntl. Park, NW part of Muddusape (mire)	20.0636	66.9356	L. Hedenäs	1991	8	16	S	B92649	spor	F,M		PT1412A
south-central					SE	Jämtland, Sundsjö sn.	NA	NA	G. Öhrstedt	1918	8	7	S	B93243	spor	F,M
south-central					SE	Jämtland, Sundsjö sn., Fanbyn	15.1222	62.96	F. Österlind	1939	6	30	S	B93244	spor	F,M
south-central					SE	Närke, Kil, the lake Igeltjärn near Lövnäset, 59º 22’ N, 14º 58’ E, 225 m a.s.l.	14.9667	59.3667	Lars Hedenäs & A. Kooijman	2005	9	1	S	B133670	spor	F,M
south-central					SE	Östergötland, Ostrogothia, Vinnerstad sn., i kärr mell. Staffanstorpsjöarna	15.0902	58.5313	H. Lundgren	1845	7	15	S	B97209	spor	F,M
south-central					SE	Småland, Junecop. ad lacum Munksjön	14.1551	57.7671	E. L. Ekman	1905	8		S	B96857	spor	F,M
south-central					SE	Södermanland, Forssa skn., i en sänkning nära .....	16.7363	58.9979	O. L. Sillén	1871	6	19	S	B94383	spor	F,M
south-central					SE	Uppland, Estuna, Harsjön	18.719	59.7771	Agelin	1932	7	3	S	B94535	spor	F,M
south-central					SE	Uppland, Länna sn., Dyvassö storträsk	18.7029	59.6292	E. Almquist	1925	9	3	S	B94533	spor	F,M
south-central					SE	Uppland, Vaksala, in palude Witulfsbergensi Upsaliae	17.6723	59.9088	C. G. Myrin	1830	8	6	S	B94536	spor	F,M
north					SE	Åsele Lappmark, Dorotea, 1km SV. Svartklippan (Långmyren?)	16.2593	64.3937	L. Hedenäs	1986	6	24	S	B93138	NR	n/a
north			1	M	SE	Åsele Lappmark, Dorotea, S of Harrsjö, ca. 1.5 km SE of Harrsjö, along forest road, 64º 32' N, 15º 38' E, 400 m a.s.l.	15.6333	64.5333	L. Hedenäs	2004	6	28	S	B93190	NR	n/a		PT1411
north					SE	Åsele Lappmark, Vilhelmina, Klimpfjäll area, Stuore Gämo, the slope above the tarn 1.5 km WNW of Mt. Stuore Gämonvalle, above tree limit, 65º 06' N, 15º 01' E, 860-900 m a.s.l.	15.0167	65.1	L. Hedenäs	2004	7	1	S	B93193	NR	n/a
north					SE	Lule Lappmark, Gällivare parish, Muddus National Park, 2 km south of Lake Tjeuresjaure	20.2423	66.9628	Hugo Sjörs	1947	7	4	S	B17582	NR	n/a
north					SE	Lule Lappmark, Gällivare parish, Muddus NP, Northwestern part of Muddusape	20.0574	66.938	Hugo Sjörs	1944	8	16	S	B19057	NR	n/a
north			1	M	SE	Lule lappmark, Gällivare, mire S of S shore of River Torisjoki, 360 m a.s.l.	20.5406	67.1392	Lars Hedenäs	2017	6	21	S	B253217	NR	n/a		PT1414A
north			1	M	SE	Lule lappmark, Gällivare, S shore of River Torisjoki, 350 m a.s.l.	20.5389	67.1393	Lars Hedenäs	2017	6	21	S	B253208	NR	n/a		PT1413A
north	R				SE	Lule Lappmark, Haraudden 5 km NV Jokkmokk (N.g. 26J9E01131)	19.7581	66.638	Mats Norin	1996	8	6	S	B110754	R	F
north					SE	Lule Lappmark, Jokkmokk parish, Muddus NP, Aleltusape	20.0637	66.8916	Hugo Sjörs	1944	8	17	S	B19516	NR	n/a
north					SE	Lule Lappmark, Jokkmokk parish, Saltoluokta, edge of Canjon, regio alpina	18.4885	67.3784	Gillis Een	1947	7	25	S	B76490	NR	n/a
north			1	F	SE	Lule lappmark, Jokkmokk, the mire ENE of Haraudden, 270 m a.s.l.	19.7586	66.6405	Lars Hedenäs	2017	6	19	S	B253143	NR	n/a		PT1415A
north			1	F	SE	Lule Lappmark, Kariaträsket, 8 km O Tårrajaure (N.g. 26J4G02431)	19.8715	66.4001	Sture Westerberg	1996	8	1	S	B110753	NR	n/a		PT51
north					SE	Lule Lappmark, Kvikkjokk, Njuionjas	17.4197	66.9615	E. Nyman	1891	8	8	S	B92676	NR	n/a
north					SE	Lule Lappmark, Kvikkjokk, Juukatjokte	16.9397	67.2424	Astrid Cleve	1896	8	12	S	B92661	NR	n/a
north					SE	Lule Lappmark, Kvikkjokk, Tjärn vid Perikjaur	17.8256	67.3463	T. Vestergren	1901	8	6	S	B92675	NR	n/a
north			1	F	SE	Lule Lappmark, Lule-Akojaure, 6 km NO Nausta (N.g. 26J4B02221)	19.3482	66.406	Mats Norin	1996	7	21	S	B110751	NR	n/a		PT49
north	R				SE	Lule Lappmark, Lule-Akojaure, 6 km NO Nausta (N.g. 26J4B02241)	19.3478	66.4036	Mats Norin	1996	7	21	S	B110752	R	F
north			1	F	SE	Lule Lappmark, Saltoape, 15 km NV Varjisträsk (N.g. 25J9B01431)	19.318	66.184	Mats Norin	1996	7	31	S	B110750	NR	n/a		PT50
north	R				SE	Lule Lappmark, Sarek, in alpe Pårtefjäll, prope rivulum Säkokjok	17.6333	67.1211	C. Jensen & H. W. Arnell	1902	7	15	S	B92677	R	F
north					SE	Lycksele Lappmark, Gargnäs, Sandkläppmyran	17.9076	65.1363	L. Hedenäs	1986	6	28	S	B92996	NR	n/a
north			1	M	SE	Lycksele Lappmark, Lycksele, V. om Storbacksjön	18.6935	64.5171	L. Hedenäs	1987	8	24	S	B93106	NR	n/a		PT1402
north					SE	Lycksele Lappmark, Lycksele, Makberget (V-SIDAN)	17.9634	64.8704	L. Hedenäs	1987	8	24	S	B93099	NR	n/a
north			1	F	SE	Lycksele Lappmark, Lycksele, Pausele, Lisasmyran, 310 m a.s.l.	17.8301	64.8744	Lars Hedenäs	2018	6	25	S	B279851	NR	n/a		PT1429A
north					SE	Lycksele Lappmark, Lycksele, Pausele, Lisasmyran, 330 m a.s.l.	17.8307	64.8752	Lars Hedenäs	2018	6	25	S	B279847	NR	n/a
north					SE	Lycksele Lappmark, Sorsele sn., S. om Tärnasjön	15.4815	65.886	H. Sjörs	1963	7	30	S	B93077	NR	n/a
north			1	M	SE	Lycksele Lappmark, Stensele sn., SW of Slussfors, mire S of Mt. Silverberget, 500 m a.s.l.	16.085	65.3486	Lars Hedenäs	2012	8	15	S	B193550	NR	n/a		PT1404
north	R		1	F	SE	Lycksele Lappmark, Stensele sn., SW of Slussfors, S of Mt. Silverberget, N of Lake Atjiken, 500 m a.s.l.	16.0946	65.3451	Lars Hedenäs	2012	8	15	S	B193552	R	F		PT254
north			1	M	SE	Lycksele Lappmark, Stensele, mire c. 1 km ENE of Forsmark, 360 m a.s.l.	15.926	65.4851	Lars Hedenäs	2018	6	26	S	B279880	NR	n/a		PT1430A
north	R		1	F	SE	Lycksele Lappmark, Stensele, Strömsund, mire N of Stormyrtorp, 370 m a.s.l.	16.6977	65.3151	Lars Hedenäs	2018	6	27	S	B279901	R	F		PT1431A
north					SE	Lycksele Lappmark, Stensele, Strömsund, mire N of Stormyrtorp, 370 m a.s.l.	16.7054	65.3134	Lars Hedenäs	2018	6	27	S	B279903	NR	n/a
north	R		1	M	SE	Lycksele Lappmark, Tärna sn., Mt. Atofjället, N of W end of Atoklinten, 860 m a.s.l.	14.6407	65.6831	Lars Hedenäs	2012	8	14	S	B193548	R	F		PT1403
north					SE	Lycksele Lappmark, Tärna sn., S side of mount Stuor Tjåkko, alt. 1000 m, 65°28’N, 14°38’E (loc.72)	14.6333	65.4667	Gillis Een	1965	8	15	S	B79122	NR	n/a
north					SE	Lycksele Lappmark, Tärna sn., Ström	14.7647	65.7408	Hj. Möller	1916	7	28	S	B93080	NR	n/a
north			1	M	SE	Lycksele lappmark, Tärna, Mt. Raavriedenjuenie (Rödingsnäset), SE slope, 810 m a.s.l.	14.7198	65.8613	Lars Hedenäs (NBS excursion)	2016	8	8	S	B237325	NR	n/a		PT1405
north	R				SE	Norrbotten, Kalajärvi (N.g. 25N8B0121)	23.6848	65.9973	Michael Löfroth	1995	7	14	S	B110756	R	F
north					SE	Pite Lappmark, Arjeplog sn., Niallasauvon, 500-600 m a.s.l.	16.3244	66.5511	R. Florin	1929	7	27	S	B92369	NR	n/a
north					SE	Pite Lappmark, Arjeplog sn., Vuoggatjålmejaure	16.2762	66.593	A. Hülphers	1933	7		S	B92367	NR	n/a
north					SE	Pite Lappmark, Arjeplog, E of Mavas Same camp	16.3945	66.9048	Gillis Een	1949	8	2	S	B49508	NR	n/a
north	R				SE	Pite Lappmark, Arjeplog, fen just SW of Lake Vuoggatjålmejávrre, near road 95, 66º 33’ N, 16º 20’ E, 500 m a.s.l.	16.3333	66.55	Lars Hedenäs, Kristina Rönblom, Göran Odelvik, Elisabeth Balloch	2006	8	23	S	B114342	R	F
north					SE	Pite Lappmark, Arjeplog, Merkenes, Artfjället, 900 m a.s.l.	14.7667	65.9324	H. Möller	1918	8	1	S	B92365	NR	n/a
north			1	M	SE	Pite Lappmark, Arjeplog, Mt. Skärrim, S slope, 66º 46’ N, 15º 54’ E, 700 m a.s.l.	15.9	66.7667	Lars Hedenäs, Kristina Rönblom, Göran Odelvik, Elisabeth Balloch	2006	8	22	S	B114018	NR	n/a		PT47
north			1	F	SE	Pite lappmark, Arjeplog, Mt. Stuor-Jiervas, along N portion of W side of Lake Ikkesjávrre, 760 m a.s.l.	16.0316	66.8903	Lars Hedenäs, Göran Odelvik, Martin Westberg	2017	8	25	S	B258271	NR	n/a		PT1419A
north					SE	Pite lappmark, Arjeplog, Mt. Stuor-Jiervas, along N portion of W side of Lake Ikkesjávrre, 790 m a.s.l.	16.0331	66.8782	Lars Hedenäs, Göran Odelvik, Martin Westberg	2017	8	25	S	B258251	NR	n/a
north			1	M	SE	Pite lappmark, Arjeplog, Mt. Tjidtják, below S slope of Mt. Davnastjårro, 770 m a.s.l.	16.5322	66.5651	Lars Hedenäs, Göran Odelvik, Martin Westberg	2017	8	26	S	B258382	NR	n/a		PT1420A
north					SE	Pite lappmark, Arjeplog, Mt. Tjidtják, E end of Mt. Davnastjårro, 810 m a.s.l.	16.5433	66.5677	Lars Hedenäs, Göran Odelvik, Martin Westberg	2017	8	26	S	B258540	NR	n/a
north					SE	Pite lappmark, Arjeplog, Mt. Tjidtják, lower portion of Valley Davnasvágge, 820 m a.s.l.	16.5508	66.5717	Lars Hedenäs, Göran Odelvik, Martin Westberg	2017	8	26	S	B258524	NR	n/a
north			1	M	SE	Pite lappmark, Arjeplog, Mt. Tjidtják, lower portion of Valley Davnasvágge, 850 m a.s.l.	16.5605	66.5735	Lars Hedenäs, Göran Odelvik, Martin Westberg	2017	8	26	S	B258522	NR	n/a		PT1421A
north			1	F	SE	Pite lappmark, Arjeplog, N end of Mt. Själbmá, 710 m a.s.l.	15.9416	66.7548	Lars Hedenäs, Göran Odelvik, Martin Westberg	2017	8	23	S	B258185	NR	n/a		PT1417A
north			1	M	SE	Pite lappmark, Arjeplog, N end of Mt. Själbmá, 740 m a.s.l.	15.9381	66.7527	Lars Hedenäs, Göran Odelvik, Martin Westberg	2017	8	23	S	B258208	NR	n/a		PT1418A
north			1	M	SE	Pite Lappmark, Arjeplog, N of Mávasjávrre, E portion of Mavas, near lake shore, 550 m a.s.l.	16.382	66.9046	Lars Hedenäs, Göran Odelvik, Martin Westberg	2015	8	8	S	B224565	NR	n/a		PT1407
north	R		1	F	SE	Pite Lappmark, Arjeplog, N of Mávasjávrre, Mt. Guotko, Stuorlåmnjunne, 790 m a.s.l.	16.4589	66.9274	Lars Hedenäs, Göran Odelvik, Martin Westberg	2015	8	11	S	B224607	R	F		PT1409
north			1	M	SE	Pite Lappmark, Arjeplog, N of Mávasjávrre, N end of Vävkkáråhto, 590 m a.s.l.	16.3494	66.9318	Lars Hedenäs, Göran Odelvik, Martin Westberg	2015	8	10	S	B223727	NR	n/a		PT1406
north			1	F	SE	Pite Lappmark, Arjeplog, N of Mávasjávrre, SE portion of Mt. Ákháris, 910 m a.s.l.	16.3297	66.9504	Lars Hedenäs, Göran Odelvik, Martin Westberg	2015	8	9	S	B224592	NR	n/a		PT1408
north					SE	Pite Lappmark, Arjeplog, N of mount Kåptjotjåkko	16.25	66.8667	Gillis Een	1949	8	14	S	B92366	NR	n/a
north			1	F	SE	Pite Lappmark, Arjeplog, S side of Mt. Ailesvare, 66º 19’ N, 18º 05’ E, 450 m a.s.l.	18.0833	66.3167	Lars Hedenäs, Kristina Rönblom, Göran Odelvik, Elisabeth Balloch	2006	8	24	S	B114435	NR	n/a		PT46
north			1	M	SE	Pite lappmark, Arjeplog, SE slope of Mt. Skärrim, 640 m a.s.l.	15.8691	66.7606	Lars Hedenäs, Göran Odelvik, Martin Westberg	2017	8	23	S	B258098	NR	n/a		PT1416A
north					SE	Pite lappmark, Arjeplog, SE slope of Mt. Skärrim, 640 m a.s.l.	15.8755	66.7615	Lars Hedenäs, Göran Odelvik, Martin Westberg	2017	8	23	S	B258285	NR	n/a
north	R		1	M	SE	Pite lappmark, Arjeplog, SE slope of Mt. Skärrim, 710 m a.s.l.	15.863	66.7632	Lars Hedenäs, Göran Odelvik, Martin Westberg	2017	8	23	S	B258092	R	M		PT1422A
north					SE	Pite lappmark, Arjeplog, SE slope of Mt. Skärrim, 730 m a.s.l.	15.8714	66.7644	Lars Hedenäs, Göran Odelvik, Martin Westberg	2017	8	23	S	B258058	NR	n/a
north					SE	Pite Lappmark, Arjeplog, Small lakes on the W slope of mount Årjon Saulo, alt. 1000 m	16.1667	66.8833	Gillis Een	1960	8	4	S	B46265	NR	n/a
north	R		1	F	SE	Pite lappmark, Arjeplog, SW of Vuoggatjålme, Mt. Tjápkávárddo, 740 m a.s.l.	16.2495	66.5341	Lars Hedenäs, Göran Odelvik, Martin Westberg	2017	8	27	S	B258428	R	M		PT1424A
north	R		1	M	SE	Pite lappmark, Arjeplog, SW of Vuoggatjålme, Mt. Tjápkávárddo, 740 m a.s.l.	16.2523	66.5341	Lars Hedenäs, Göran Odelvik, Martin Westberg	2017	8	27	S	B258433	R	F		PT1423A
north	R		1	M	SE	Pite lappmark, Arjeplog, SW of Vuoggatjålme, open area NW of Mt. Tjápkávárddo, 670 m a.s.l.	16.2348	66.5448	Lars Hedenäs, Göran Odelvik, Martin Westberg	2017	8	27	S	B258547	R	M		PT1425A
north	R		1	F	SE	Pite Lappmark, Bockmyran, 11 km NNO Hedberg (N.g. 24I4I02261)	18.8575	65.5308	Camilla Jonsson	2000	8	26	S	B110749	R	F		PT16
north					SE	Pite Lappmark, Vuoggatjålme fjällstuga	16.3524	66.5736	A. Hülphers	1933	7	9	S	B92368	NR	n/a
north	R		1	F	SE	Torne Lappmark, Jukkasjärvi (Vittangi), N shore of unnamed lake E of L. Perälompolo, 325 m a.s.l.	21.6277	67.7955	L. Hedenäs	2002	8	14	S	B73401	R	F		PT1410
north					SE	Torne Lappmark, Jukkasjärvi, Abisko nationalpark, diluvialområdet SV om Abiskojaure, ca 1 km SV om STF:s stuga	18.5702	68.281	H. Persson & O. Mårtensson	1945	7	20	S	B92741	NR	n/a
north					SE	Torne Lappmark, Jukkasjärvi, Abisko nationalpark, N Laksjön	18.7851	68.3441	H. Persson	1944	7	4	S	B92742	NR	n/a
north					SE	Torne Lappmark, Jukkasjärvi, Björkliden	18.6832	68.4015	T.C.E. Fries	1909	7	27	S	B92743	NR	n/a
north					SE	Torne Lappmark, Jukkasjärvi, Nuolja	18.7174	68.3594	A. Hülphers	1929	7		S	B92739	NR	n/a
north					SE	Torne Lappmark, Jukkasjärvi, Torneträskområdet, Stordalen, området mot Torneträsk	19.0531	68.3573	H. Persson & O. Mårtensson	1945	7	29	S	B92740	NR	n/a
north					SE	Torne Lappmark, Jukkasjärvi, Abiskodalen	18.7671	68.3386	P.O. Nyman	1948	7	23	S	B92734	NR	n/a
north					SE	Torne Lappmark, Jukkasjärvi, in lacu Tornejaure prope St:n. Abisko, 7 - 8 m a.s.l.	18.8254	68.3555	E.Jäderholm	1911	7	28	S	B92729	NR	n/a
north					SE	Torne Lappmark, Jukkasjärvi, Kuokula, på SÖ	18.4816	68.4624	H. E. Johansson	1918	8	12	S	B92726	NR	n/a
north	R				SE	Torne Lappmark, Jukkasjärvi, Njuorajaure Saiva	18.1309	68.4827	L. Hedenäs	1983	8	14	S	B294439	R	M
north			1	F	SE	Torne Lappmark, Jukkasjärvi, Torneträsk area, 1.5 km W of Paddustieva, 535 m a.s.l.	18.8256	68.3202	L. Hedenäs	2002	8	16	S	B73402	NR	n/a		PT53
north			1	F	SE	Torne Lappmark, Jukkasjärvi, Torneträsk area, Björkliden, Rákkasorda. 560 m a.s.l.	18.6336	68.4172	Lars Hedenäs	2017	7	12	S	B256529	NR	n/a		PT1427A
north			1	F	SE	Torne Lappmark, Jukkasjärvi, Torneträsk area, Låktatjåkka, S of Låktatjåkka. 550 m a.s.l.	18.3223	68.4198	Lars Hedenäs	2017	7	13	S	B256696	NR	n/a		PT1428A
north			1	F	SE	Torne Lappmark, Jukkasjärvi, Torneträsk area, Vassijaure, NE slope of Vássečohka. 730 m a.s.l.	18.3005	68.4041	Lars Hedenäs	2017	7	11	S	B256512	NR	n/a		PT1426A
north					SE	Torne lappmark, Karesuando, NW of Tsuonamavaara, 410 m a.s.l.	22.2155	68.2462	Lars Hedenäs, Annelie Jörgensen, Göran Odelvik, Martin Westberg, Ulf Swenson	2019	8	31	S	B291059	NR	n/a
north	R				SE	Torne lappmark, Karesuando, NW of Tsuonamavaara, 420 m a.s.l.	22.2141	68.2458	Lars Hedenäs, Annelie Jörgensen, Göran Odelvik, Martin Westberg, Ulf Swenson	2019	8	31	S	B291061	R	M
north	R				SE	Västerbotten, Norsjö, Lill-Rörmyran	19.0171	64.927	N. Hakelier	1980	7	26	S	B93158	R	F
south-central	R				SE	Bohuslän, Lane-Ryr, vid Bäveån	12.0576	58.3915	Thomas Appelqvist	1990	7		S	B272702	R	F
south-central					SE	Bohuslän, Marstrand, Koön	11.6042	57.8973	P. Larsson	1899	7	26	S	B96862	NR	n/a
south-central					SE	Dalarna, Boda, Stormyren, 310 m a.s.l.	15.1964	61.0205	Lars Hedenäs	2018	9	25	S	B289227	NR	n/a
south-central	R				SE	Dalarna, Grangärde sn., Tomossen, artrikt dråg nära Ö kanten (ej Schoenus)	14.8649	60.2205	Hugo Sjörs	1944	7	28	S	B93413	R	F
south-central					SE	Dalarna, Husby, Kvensen	16.3368	60.3832	G. Lohammar	1929	6	12	S	B436	NR	n/a
south-central	R				SE	Dalarna, Leksand parish, Insjön, shore swamp on calcareous ground at Rönnäs	15.1359	60.7001	G. Lohammar & Per Olof Nyman	1950	8	11	S	B93418	R	F
south-central					SE	Dalarna, Malung, myr 1,5 km SÖ Tyngenäset	13.8249	60.6973	P. A. Eriksson	1971	8	21	S	B93419	NR	n/a
south-central					SE	Dalarna, Ore, between Lakes Södertjärn and Nördertjärn, 240 m a.s.l.	15.1558	61.1149	Lars Hedenäs	2018	9	24	S	B289225	NR	n/a
south-central	R				SE	Dalarna, Ore, S portion of Holmmyren, 230 m a.s.l.	15.1832	61.102	Lars Hedenäs	2018	9	24	S	B289226	R	M
south-central					SE	Dalarna, Orsa, Stormyren vid Hinsberget, rikkärr nära det bombade partiet	14.7616	61.4051	H. Sjörs	1971	6	27	S	B93414	NR	n/a
south-central					SE	Dalarna, Orsa, Vässinkoski dämningsområde, V delen (Meesia-lokalen)	14.7068	61.4843	H. Sjörs	1965	6	22	S	B93415	NR	n/a
south-central	R				SE	Dalarna, St. Skedvi, gungfly vid tjärn N om Lilla Klingsbo	15.8128	60.4659	Hugo Sjörs	1941	9	7	S	B93412	R	F
south-central					SE	Dalarna, Transtrand sn., Hemfjället	13.2056	61.1028	H. Möller	1909	7	22	S	B93416	NR	n/a
south-central	R				SE	Dalsland, Bäcke sn., Björtveten, Korpetjärnet	12.2246	58.7883	P. A. Larsson	1914	7	24	S	B97422	R	F
south-central	R				SE	Dalsland, Bäcke sn., Björtveten, vid Dytjärn	12.229	58.7842	C. Jensen	1914	7	24	S	B97423	R	F
south-central					SE	Dalsland, Dalskogs sn., Kronoberg, kärrmark vid Bergatjärnet	12.2621	58.765	P. A. Larsson	1925	7	20	S	B97420	NR	n/a
south-central			1	F	SE	Dalsland, Färgelanda, mellan Tollsvattnet och Hjärtsöten, ca. 400 m N om Brasksjön (badiums-lokalen)	12.0658	58.5913	H. Sjörs	1952	6	28	S	B97418	NR	n/a		PT81
south-central	R				SE	Dalsland, Järbo sn., Bäckehvarf, vid Igelvattentjärn	12.131	58.7507	Sixten Bergström	1916	7	23	S	B97424	R	F,M
south-central	R				SE	Dalsland, Järbo, small fen 100 m W of Lake Mölnetjärnet, 1.2 km E of Hult, 165 m a.s.l.	12.1466	58.7013	Lars Hedenäs & Christin Persson	2008	5	6	S	B133440	R	F
south-central	R				SE	Dalsland, Järbo, small fen by the brook Svingån, 400 m E of the farm Svingån, 170 m a.s.l.	12.1287	58.6927	Lars Hedenäs & Christin Persson	2008	5	6	S	B133438	R	F
south-central			1	F	SE	Dalsland, Järbo, W side of Lake Mölnetjärnet, 1.3 km E of Hult, 160 m a.s.l.	12.1484	58.7011	Lars Hedenäs & Christin Persson	2008	5	6	S	B133439	NR	n/a		PT88
south-central					SE	Dalsland, Jerbo sn., Hatt, kärrmark vid Svingån	12.126	58.6922	P. A. Larsson	1919	6	9	S	B97421	NR	n/a
south-central			1	F	SE	Dalsland, Steneby, mire around the lake E of Björkhagen, 145 m a.s.l.	12.2469	58.9266	Lars Hedenäs & Christin Persson	2008	5	7	S	B133441	NR	n/a		PT89
south-central			1	F	SE	Dalsland, Steneby, N end of Lake Kölvattnet, below Försök, 145 m a.s.l.	12.2471	58.9229	Lars Hedenäs & Christin Persson	2008	5	7	S	B133442	NR	n/a		PT90
south-central					SE	Gästrikland, Gävle, Orarna	17.306	60.6766	Lars Hedenäs	2018	9	22	S	B289224	NR	n/a
south-central					SE	Gotland, Gothem, Hammarmyren	18.7645	57.6024	S. O. Lindberg	1875	6	20	S	B96854	NR	n/a
south-central					SE	Gotland, Gothems sn.	NA	NA	S. O. Lindberg	1875	6	20	S	B96855	NR	n/a
south-central			1	M	SE	Gotland, Hejnum, Hejnum hällar, c. 2 km NE of Bjärs	18.6625	57.7033	Lars Hedenäs	2015	5	17	S	B220541	NR	n/a		PT1400
south-central					SE	Gotland, Roma sn., barrskog vid vägen 1,5 km SO Gardese Ganthem	18.6235	57.4757	N. Albertson	1939	6	17	S	B96856	NR	n/a
south-central	R				SE	Gotland, Torsburgen	18.7158	57.4094	Å. Hovgard	1957	5	16	S	B96853	R	F
south-central					SE	Grythyttan sn., Jeppestorp, Ö 1/2 m djup	14.4981	59.7389	T. G. Halle	1947	9	30	S	B97497	NR	n/a
south-central	R				SE	Hälsingland, Arbrå sn., Slätmyren	16.3685	61.4556	E. collinder	1874	7	21	S	B93338	R	M
south-central					SE	Hälsingland, Los sn., Karlsfors, ca. 300 m a.s.l.	15.1564	61.7625	E. Collinder	1928	9	5	S	B93339	NR	n/a
south-central					SE	Hälsingland, Rogsta sn.	17.2217	61.7613	B. Halden	1944	7	18	S	B93340	NR	n/a
south-central					SE	Härjedalen, Lillhärdal, between Härjån and Mt. Bäreggen, 520 m a.s.l.	13.98	61.8277	Lars Hedenäs, Göran Odelvik, Martin Westberg	2018	9	11	S	B289057	NR	n/a
south-central	R		1	F	SE	Härjedalen, Linsell, Glöte, mire along NW end of Lake Dyckessjön, 579 m a.s.l.	13.4875	62.1306	L. Hedenäs, E. Ohlsson, G. Odelvik, M. Myrdal	2007	6	26	S	B121274	R	F		PT23
south-central			1	F	SE	Härjedalen, Ljusnedal, along River Mittån, W of Holmvallen, 780 m a.s.l.	12.5083	62.715	L. Hedenäs	2007	7	11	S	B121279	NR	n/a		PT42
south-central			1	M	SE	Härjedalen, Ljusnedal, valley of River Mittån, N of Axhögvallen, 910 m a.s.l.	12.5503	62.7406	L. Hedenäs	2007	7	10	S	B121275	NR	n/a		PT44
south-central					SE	Härjedalen, Överhogdal, mire N of Lake Malintjärnen, 360 m a.s.l.	14.7114	62.3124	Lars Hedenäs	2016	9	29		B239119	NR	n/a
south-central	R				SE	Härjedalen, Överhogdal, W side of Lake Dalbodammen, 320 m a.s.l.	14.7247	62.3393	Lars Hedenäs	2016	9	27	S	B242203	R	F
south-central					SE	Härjedalen, Överhogdal, W side of Lake Peterburgtjärnen, 330 m a.s.l.	14.7137	62.347	Lars Hedenäs	2016	9	27		B242184	NR	n/a
south-central					SE	Härjedalen, Storsjö sn., Herjeådaliae bor	NA	NA	R. Oldberg				S	B93334	NR	n/a
south-central					SE	Härjedalen, Storsjö sn., Mittåstötarna, fjället pt. 1183 på kartan (1183 m a.s.l.)	12.2873	62.8029	T. G. Halle	1936	8	8	S	B93336	NR	n/a
south-central					SE	Härjedalen, Storsjö sn., N Gröndörrsstöten, ca 1000 m a.s.l.	12.6334	62.8717	R. Florin	1931	7	12	S	B93335	NR	n/a
south-central					SE	Härjedalen, Storsjö sn., Vajmatjarve	12.3338	62.8562	H. Smith	1914	8	28	S	B93333	NR	n/a
south-central	R				SE	Härjedalen, Storsjö sn./Tannäs sn., Skarffjället	12.2022	62.7558	R. Fristedt	1853			S	B93337	R	F
south-central			1	M	SE	Härjedalen, Sveg, 400-500 m S of the lakes Rossstjärnarna	14.2799	62.1336	L. Hedenäs	1989	7	13	S	B93295	NR	n/a		PT36
south-central	R				SE	Härjedalen, Sveg, between Mt. Grövsjöberget and River Norrälven, 390 m a.s.l.	14.4449	62.1333	Lars Hedenäs, Göran Odelvik, Martin Westberg	2018	9	13	S	B289194	R	F
south-central					SE	Härjedalen, Sveg, between Mt. Grövsjöberget and River Norrälven, 390 m a.s.l.	14.4386	62.1387	Lars Hedenäs, Göran Odelvik, Martin Westberg	2018	9	13	S	B289198	NR	n/a
south-central					SE	Härjedalen, Sveg, Duvberg, the mire Östpåmyren, N portion, 390 m a.s.l.	14.276	62.1047	Lars Hedenäs, Göran Odelvik, Martin Westberg	2018	9	13	S	B289220	NR	n/a
south-central	R				SE	Härjedalen, Sveg, NE of lake Lillastjärnen	14.4489	62.1125	L. Hedenäs	1989	7	16	S	B93296	R	F
south-central					SE	Härjedalen, Tännas, in alpe Hamrafjället	12.2792	62.5738	S.J. Enander	1892	8	9	S	B93299	NR	n/a
south-central	R				SE	Härjedalen, Tännäs, mire NW of Lake Lillsätertjärnen, and forest NE of this mire, 62º 26’ N, 12º 39’ E, 625 m a.s.l.	12.65	62.4333	L. Hedenäs	2005	8	4	S	B104188	R	F
south-central					SE	Härjedalen, Tännäs, Skenöra	12.3095	62.6163	HJ. Möller	1910	7	22	S	B93300	NR	n/a
south-central					SE	Härjedalen, Tännäs, Stor-Mittåkläppens O-slutning (S-delen), ca. 1000 m a.s.l.	12.45	62.7249	L. Hedenäs	1982	6	15	S	B93302	NR	n/a
south-central			1	F	SE	Härjedalen, Tännäs, W of River Ljusnan, N of Bruksvallarna, W of Hagströmsvallen, 775 m a.s.l.	12.4075	62.6603	L. Hedenäs	2007	7	12	S	B121278	NR	n/a		PT43
south-central			1	M	SE	Härjedalen, Tännäs, W of River Ljusnan, S of Ramundberget, mire just N of Lillåsvallen, 690 m a.s.l.	12.4103	62.6839	L. Hedenäs	2007	7	12	S	B121277	NR	n/a		PT39
south-central					SE	Härjedalen, Tännäs, W part of mire 1 km WSW of Mt. Hem-Kröket, 62º 25’ N, 12º 42’ E, 620 m a.s.l.	12.7	62.4167	L. Hedenäs	2005	8	3	S	B104216	NR	n/a
south-central			1	F	SE	Jämtland, Alanäs, between Lillviken and Lidsjöberg, mire 1.5 km E of N end of Ytter-Gissmansvattnet, NE side of road, 350 m a.s.l. (II:2)	15.3823	64.2733	L. Hedenäs & A. Kooijman	1997	7	19	S	B1417	NR	n/a		PT64
south-central	R		1	M	SE	Jämtland, Åre, 1.3 km E of Handöl, 63º 15’ N, 12º 28’ E, 575 m a.s.l.	12.4667	63.25	L. Hedenäs, I. Bisang & C. Persson	2005	9	10	S	B104736	R	F,M		PT252
south-central	R				SE	Jämtland, Åre, at stone quarry 1 km ESE of Handöl, 580 m a.s.l.	12.475	63.2496	L. Hedenäs	2002	9	22	S	B73971	R	F
south-central					SE	Jämtland, Åre, E slope of Mt. Snasahögarna, 63° 14' N, 12° 22' E, 740 m a.s.l.	12.3667	63.2333	I. Bisang & L. Hedenäs	2003	9	6	S	B101914	NR	n/a
south-central					SE	Jämtland, Åre, E slope of Mt. Snasahögarna, 63° 15' N, 12° 22' E, 690 m a.s.l.	12.3667	63.25	I. Bisang & L. Hedenäs	2003	9	6	S	B101913	NR	n/a
south-central					SE	Jämtland, Åre, E slope of Mt. Storsnasen, 63° 14' N, 12° 24' E, 705 m a.s.l.	12.4	63.2333	L. Hedenäs	2003	9	4	S	B93276	NR	n/a
south-central					SE	Jämtland, Åre, Handöl, 0.5 km W of lower 'Handölsforsen', 63° 15' N, 12° 26' E, 610 m a.s.l.	12.4333	63.25	I. Bisang & L. Hedenäs	2003	9	6	S	B93272	NR	n/a
south-central	R				SE	Jämtland, Åre, Handöl, 1 km NW of Bränna, 550 m a.s.l.	12.4947	63.2507	L. Hedenäs	2002	9	22	S	B73972	R	F
south-central	R				SE	Jämtland, Åre, Handöl. 1.5 km NW of Bränna, 63° 15' N, 12° 29' E, 560 m a.s.l.	12.4833	63.25	I. Bisang & L. Hedenäs	2003	9	6	S	B101915	R	F
south-central	R				SE	Jämtland, Åre, N of stone quarry 1 km ESE of Handöl, 63° 15' N, 12° 28' E, 580 m a.s.l. (1A)	12.4667	63.25	I. Bisang & L. Hedenäs	2003	9	5	S	B93274	R	M
south-central	R				SE	Jämtland, Åre, N of stone quarry 1 km ESE of Handöl, 63° 15' N, 12° 28' E, 580 m a.s.l. (1B)	12.4667	63.25	I. Bisang & L. Hedenäs	2003	9	5	S	B93275	R	F
south-central	R				SE	Jämtland, Åre, the mire Klockamyren	12.4793	63.2919	L. Hedenäs	1989	8	9	S	B104843	R	F
south-central	R		1	M	SE	Jämtland, Åre, the mire Tännforsmyren, 455 m a.s.l.	12.7333	63.4325	L. Hedenäs, I. Bisang & C. Persson	2007	9	1	S	B121967	R	M		PT 24
south-central					SE	Jämtland, Aspås sn., 2 km E of Lake Lillsjön, Källmyren, 285 m a.s.l.	14.5696	63.4029	Lars Hedenäs	2012	8	31	S	B193546	NR	n/a
south-central					SE	Jämtland, Frostviken, Autjovallenjuona, W of peak 968.2, 860 m a.s.l.	14.2816	64.9229	L. Hedenäs & A. Kooijman	1997	7	23	S	B1476	NR	n/a
south-central	R				SE	Jämtland, Frostviken, Floarna S of Sör-Blåsjön, 580-620 m a.s.l. [22E 7d]	14.0548	64.7727	L. Hedenäs J88-382	1988	8	12	S	B93270	R	F,M
south-central					SE	Jämtland, Frostviken, Floarna, 2.5 km S of Sör-Blåsjön (II:3)	14.0548	64.7727	L. Hedenäs & A. Kooijman	1997	7	19	S	B1421	NR	n/a
south-central					SE	Jämtland, Häggenås sn., NNE of Norderåsen, almost 1 km SE of Lake Gulåstjärnen, 390 m a.s.l.	14.9121	63.482	Lars Hedenäs	2012	8	29	S	B193540	NR	n/a
south-central					SE	Jämtland, Häggenås sn., NNE of Norderåsen, just N of Lake Loktjärnen, 390 m a.s.l.	14.923	63.4776	Lars Hedenäs	2012	8	29	S	B193542	NR	n/a
south-central	R				SE	Jämtland, Hammerdahl sn., mellan Tevallsbodarna o Hallhåxåsen, “blekettjärnarna”	15.3178	63.7638	E. von krusenstjerna	1936	9	13	S	B93247	R	F
south-central	R				SE	Jämtland, Kall, N part of the mire Bymyrarna, NE of the road, 63º 27’ N, 13º 15’ E, 410 m a.s.l.	13.25	63.45	Lars Hedenäs	2005	9	13	S	B104751	R	M
south-central	R				SE	Jämtland, Kall, the mire 600 m E of Nyvallen, 63º 27’ N, 13º 13’ E, 405 m a.s.l.	13.2167	63.45	Lars Hedenäs	2005	9	13	S	B104752	R	F
south-central	R				SE	Jämtland, Lockne sn., Haxäng	14.8362	63.0535	G. Öhrstedt	1936	8	24	S	B93246	R	F
south-central	R				SE	Jämtland, Ragunda sn., 3 km ENE of Överammer, Storflon, NE side, 350 m a.s.l.	16.0153	63.2276	Lars Hedenäs	2012	8	30	S	B193543	R	F
south-central	R		1	F	SE	Jämtland, Ragunda sn., 5 km NW of Ammer, Ladumyran, 300 m a.s.l.	16.1763	63.1969	Lars Hedenäs	2012	8	27	S	B193537	R	F		PT253
south-central					SE	Jämtland, Stenfjället, i videregion	12.0425	63.3224	S. Medelius	1919	8	28	S	B93245	NR	n/a
south-central	R				SE	Jämtland, Undersåker sn., Neadalen, Skardörrlåset, slope towards Biskopsån, 850 m a.s.l.	12.155	62.8971	O. Mårtensson	1950	3	14	S	B93242	R	M
south-central					SE	Jämtland,Undersåker, Norra Tvärån, 800 m a.s.l.	12.3747	63.2111	Lars Hedenäs	1975	8	6	S	B217258	NR	n/a
south-central	R				SE	Medelpad, Borgsjö, Fällåsmyran, 250 m a.s.l.	15.6073	62.5475	Lars Hedenäs	2019	10	7		B291918	R	F
south-central	R				SE	Medelpad, Borgsjö, Halmmyran, 220 m a.s.l.	15.7592	62.5807	Lars Hedenäs	2019	10	9		B291927	R	F
south-central	R				SE	Medelpad, Borgsjö, Husmyran, 220 m a.s.l.	15.7941	62.5807	Lars Hedenäs	2019	10	9		B291928	R	F
south-central					SE	Medelpad, Borgsjö, Husmyran, 220 m a.s.l.	15.7977	62.5803	Lars Hedenäs	2019	10	9		B291929	NR	n/a
south-central					SE	Medelpad, Borgsjö, Klimpmyran, 270 m a.s.l.	15.641	62.5562	Lars Hedenäs	2019	10	7		B291921	NR	n/a
south-central	R				SE	Medelpad, Borgsjö, N of Lake Lönntjärnen, 280 m a.s.l.	15.8866	62.5725	Lars Hedenäs	2019	10	8		B291922	R	F
south-central	R				SE	Medelpad, Borgsjö, Nylötbergsmyran, 350 m a.s.l.	15.6094	62.5674	Lars Hedenäs	2019	10	7		B291920	R	M
south-central	R				SE	Medelpad, Borgsjö, Nylötbergsmyran, 350 m a.s.l.	15.6085	62.5684	Lars Hedenäs	2019	10	7		B291932	R	M
south-central	R				SE	Medelpad, Borgsjö, SW of Lake Igeltjärnen, 300 m a.s.l.	15.8644	62.5805	Lars Hedenäs	2019	10	8		B291925	R	M
south-central					SE	Medelpad, Torp, Gissjön, N viken, längst in, 2-3 m djup	16.5856	62.2606	T. G. Halle	1941	9	30	S	B770	NR	n/a
south-central					SE	Medelpad, Torp, Gissjön, sundet, 1-2 m djup	16.6033	62.2564	T. G. Halle	1941	9	30	S	B751	NR	n/a
south-central	R				SE	Närke, Almby sn.	15.2548	59.2498	P. J. Hellbom	1860			S	B97430	R	M
south-central					SE	Närke, Igeln (sjön)	15.3141	59.0362	C. Hartman	1869	7	15	S	B97425	NR	n/a
south-central	R		1	F	SE	Närke, Kil, the lake Igeltjärn near Lövnäset, 59º 22’ N, 14º 58’ E, 225 m a.s.l.	14.9667	59.3667	Lars Hedenäs & A. Kooijman	2005	9	1	S	B104844	R	F		PT9A
south-central	R				SE	Närke, Sköllersta sn., kärr vid sjön Igeln	15.3141	59.0362	C. Hartman	1869	7	15	S	B97429	R	F
south-central					SE	Närke, Tysslinge sn., Hjulåsen, vid sjön Ormtjärn	14.9204	59.3083	C. Hartman	1874	8	6	S	B97428	NR	n/a
south-central	R		1	M	SE	Närke, Vintrosa sn., N om Lannafors	14.9276	59.2938	N. Hakelier	1961	7	25	S	B97426	R	M		PT251
south-central			1	M	SE	Öland, Böda sn., Borgholm kn., Svartvikskärret, 2.3 km NNV om Böda k:a, 63491, 15749	17.0466	57.2634	K. Hylander	1993	8	12	S	B64105	NR	n/a		PT59
south-central	R				SE	Östergötland, Egebyborna vid Boren	15.2017	58.5424	C. O. Hamnström	1871			S	B97207	R	M
south-central					SE	Östergötland, Skogssjö i Högby	15.1147	58.3463	O. W. Redelius	1882			S	B97416	NR	n/a
south-central					SE	Östergötland, Vestra Ny Ostrogothia	14.9701	58.6162	H. Holmgren				S	B97208	NR	n/a
south-central					SE	Östergötland, Vinnerstad, Staffanstorp	15.0897	58.5286	H. Holmgren	1865	8		S	B97210	NR	n/a
south-central					SE	Östergötland, Vinnerstad, Staffantorpssjön	15.0897	58.5286	E. Vetterhall	1872	7	29	S	B97417	NR	n/a
south-central					SE	Skåne, Hästveda	13.9226	56.2796	O. J. Hasslow	1917	6	18	S	B95290	NR	n/a
south-central					SE	Skåne, Hästveda	13.9226	56.2796	J. Persson	1914	9	15	S	B95292	NR	n/a
south-central					SE	Skåne, Hästveda	13.9226	56.2796	O. J. Hasslow	1915			S	B95293	NR	n/a
south-central					SE	Skåne, Hästveda	13.9226	56.2796	O. J. Hasslow	1914	6	12	S	B95294	NR	n/a
south-central					SE	Skåne, Konga, Konga ös mossar	13.1759	56.0063	S. O. Lindberg	1875	7	18	S	B95291	NR	n/a
south-central					SE	Skåne, Torrlösa, Fäladsmarken	13.1359	55.9263	Å. Hovgard	1926	5	8	S	B95289	NR	n/a
south-central	R				SE	Småland, Fröderyds sn, Årset.	14.8573	57.3103	Ivar Söderberg	1965	9	20	S	B108511	R	F
south-central					SE	Småland, Jönköping	NA	NA	R. Tolf				S	B96860	NR	n/a
south-central					SE	Småland, Jönköping, Ljungarumskärren	14.1852	57.752	Alfred Arvén	1891	7	15	S	B96859	NR	n/a
south-central	R				SE	Småland, Jönköping, Strömsberg	14.1852	57.752	R. Tolf	1891	6		S	B96858	R	M
south-central			1	F	SE	Småland, Källeryd, NE portion of the mire Långelaggen, E margin W of the N part of the village St. Svalås	13.6429	57.3888	L. Hedenäs & A. Kooijman (S)	1996	8	27	S	B1116	NR	n/a		PT40
south-central	R		1	M	SE	Småland, Kärda, Björnakullakärret. Rich fen.	13.93	57.2229	Tomas Hallingbäck	1975	10	23	S	B217261	R	F		PT1401
south-central	R				SE	Småland, Rogberga, Åkerby mosse	14.2842	57.6979	K. Johansson	1887	8	1	S	B96861	R	F
south-central					SE	Södermanland (?), Stockholm, in lacu Squalten	NA	NA	herb. C. F. Nyman	1841	8		S	B94378	NR	n/a
south-central	R		1	M	SE	Södermanland, Åker, Strålsjömossen	17.0407	59.2207	A. Johansson	1962	9	27	S	B94540	R	M		PT250
south-central					SE	Södermanland, Ö. Vingåker, Fostorps kärr, Forssa	16.1019	58.9569	herb. C. Indebetou	1821			S	B94380	NR	n/a
south-central	R				SE	Södermanland, Svärta sn., Igelkärret	17.0829	58.7738	C. Indebetou	1864			S	B94385	R	F
south-central					SE	Uppland, Älvkarleby, Sidländerna vid Marma	17.4205	60.4986	E. Almquist	1923	8	14	S	B94542	NR	n/a
south-central	R				SE	Uppland, Danmark sn., sektion III, Gottorpskärret 1 km O om Vedyxa	17.7996	59.8499	E. von Krusenstjerna	1937	8	5	S	B94546	R	F
south-central	R				SE	Uppland, Djurö sn., Harö	18.8837	59.3273	A. Hülphers	1922	7		S	B94547	R	F
south-central	R				SE	Uppland, Djurö, Runmarö, Lake Silverträsk	18.7801	59.2875	L. Hedenäs	1996	10	20	S	B1120	R	F
south-central	R				SE	Uppland, Edsbro, Igelsjön	18.4938	59.9308	Agelin	1932	7	10	S	B94534	R	M
south-central	R				SE	Uppland, Fasterna, Kornamossen	18.2588	59.8215	A. Anderberg & L. Hedenäs	1991	7	18	S	B94545	R	F
south-central					SE	Uppland, Film sn., Florarna, östra delen	17.841	60.2943	H. Sjörs	1951	9	23	S	B94537	NR	n/a
south-central	R				SE	Uppland, Florarna, nära Filsarby trusk	17.7985	60.2971	H. Sjörs	1951	9	22	S	B94543	R	M
south-central					SE	Uppland, Järlåsa, Siggeforasjöns västända	17.1316	59.9774	G. Lohammar	1941	9	13	S	B435	NR	n/a
south-central	R				SE	Uppland, Ljusterö, sjön Skärens sydände	18.6205	59.5359	T.-B. Engelmark	1987	9	18	S	B94544	R	M
south-central			1	F	SE	Uppland, Norrtälje, Edebo sn., Grundsjömyren, 500 m V om Grundsjön [666180/164800]	18.4626	60.0492	K. Hylander	1996	7	23	S	B94538	NR	n/a		PT37
south-central	R		1	F	SE	Uppland, Norrtälje, Fasterna, Kornamosse, i det västra öppna partiet, N-S-koordinat 663610, O-V-koordinat 163765	18.2557	59.8232	K. Hylander	1997	7	18	S	B124821	R	F		PT35
south-central			1	F	SE	Uppland, Norrtälje, Singö sn., kärr 300 m NO om Stornotsand [667840/166490]	18.7801	60.192	K. Hylander	1996	7	12	S	B94539	NR	n/a		PT38
south-central					SE	Uppland, Vaksala, Witulfsberg	17.6723	59.9088	herb. Wahlberg (G. Wahlenberg?)				S	B94541	NR	n/a
south-central	R				SE	Västergötland, Billingen, tjärn Ö om Bjärsjön	13.668	58.3335	A. Hülphers	1939	7	3	S	B96867	R	F,M
south-central					SE	Västergötland, Bjurbäck, Nässjön, 1.8-2.5 m djup (38/4)	13.7856	57.8583	T. G. Halle	1938			S	B640	NR	n/a
south-central	R				SE	Västergötland, Dala sn., kärr strax N om Mellomsjön	13.8196	58.2492	N. Albertson	1940	8	3	S	B96865	R	F
south-central	R				SE	Västergötland, Dala sn., Mellomsjön	13.8196	58.2492	A. Hülphers	1941	9	1	S	B96866	R	F
south-central					SE	Västergötland, Dala sn., Mellomsjöns rikkärr	13.8196	58.2492	H. Sjörs	1941	8	9	S	B96864	NR	n/a
south-central					SE	Västergötland, Sandhem, Stråken, Margreteholm, S om vasskanten mitt emot udden S om Stråkenstrands pensionat, 2-2.75 m djup (38/8)	13.8333	57.9302	T. G. Halle	1938			S	B673	NR	n/a
south-central					SE	Västergötland, Sandhem, Stråken, sundet mellan St. Bockö och Ö landet, närmare St. Bockö, 2-2.5 m djup (38/8)	13.8395	57.9281	T. G. Halle	1938			S	B699	NR	n/a
south-central	R				SE	Västmanland, Grythyttan sn., Jeppestorp Ö	14.4952	59.7382	T. G. Halle	1947	9	30	S	B71067	R	F
south-central			1	M	SE	Västmanland, Lindes sn., Mårdshyttan, kärr vid nordvästra sidan av Dammsjön	15.0841	59.6547	N. Hakelier	1961	7	22	S	B97494	NR	n/a		PT84
south-central					SE	Västmanland, Sala, gruftrakten	16.5771	59.9098	L. Sillén	1882	8		S	B97495	NR	n/a
south-central	R				SE	Västmanland, Sala, nära Gröna gången	16.5771	59.9098	O. L. Sillén	1881	6	1	S	B97496	R	M
south-central			1	M	SE	Västmanland, Vikers sn., Bromossen	14.7658	59.4049	N. Hakelier	1961	6	11	S	B97493	NR	n/a		PT83
south-central			1	M	SE	Västmanland, Vikers sn., myr vid nordvästra sidan av Hovmanstorpasjön	14.8625	59.4146	N. Hakelier	1961	6	23	S	B97491	NR	n/a		PT82
south-central	R				SE	Västmanland, Vikers sn., Rödkärrsmossen	14.8015	59.419	N. Hakelier	1961	6	11	S	B97490	R	F
south-central			1	M	SE	Västmanland, Vikers sn., V om Älvlången (Röjängen)	14.7869	59.4322	N. Hakelier	1958	5	17	S	B97499	NR	n/a		PT86
south-central			1	M	SE	Västmanland, Vikers sn., vid Ormtjärn	14.7589	59.4132	N. Hakelier	1954	8	8	S	B97498	NR	n/a		PT85
ADDITIONAL SAMPLES USED FOR ANALYSES OF INTRASPECIFIC GENETIC DIVERSITY (Hedenäs 2019; doi: 10.1093/botlinnean/boz061)
north			1	M	SE	Torne Lappmark, Jukkasjärvi, Torneträsk area, c. 1 km SSW of Paddustieva, 620 m a.s.l.	18.8463	68.3108	L. Hedenäs	1997	8	7	S	B42919	NR	n/a		PT55
north			1	M	SE	Torne Lappmark, Jukkasjärvi (Vittangi), 400 m S of Kokkajärvi, 325 m a.s.l.	21.6139	67.7986	L. Hedenäs	2002	8	14	S	B73400	NR	n/a		PT52
north			1	F	SE	Torne Lappmark, Jukkasjärvi (Vittangi), 1.4 km SSW of peak of Mt. Tuore Sitsavaara, 320 m a.s.l.	21.5199	67.8092	L. Hedenäs	2002	8	14	S	B73436	NR	n/a		PT54
north			1	M	SE	Pite Lappmark, Arjeplog, Mt. Skärrim, S slope, 66º 46’ N, 15º 54’ E, 660 m a.s.l.	15.9	66.7667	Lars Hedenäs, Kristina Rönblom, Göran Odelvik, Elisabeth Balloch	2006	8	22	S	B114017	NR	n/a		PT48
south-central			1	M	SE	Uppland, Söderby-Karl, fen SW of Älvsjö	18.7149	59.9163	L. Hedenäs & K. Hylander	1996	10	22	S	B1117	NR	n/a		PT87
south-central			1	F	SE	Jämtland, Frostviken, Autjovallennjuona, S portion of escarpment towards E, 800 m a.s.l. (VI:3)	14.2988	64.9189	L. Hedenäs & A. Kooijman	1997	7	23	S	B1133	NR	n/a		PT66
south-central			1	M	SE	Jämtland, Åre, E slope of Mt. Snasahögarna, 800 m a.s.l.	12.386	63.2295	L. Hedenäs	2002	9	21	S	B73973	NR	n/a		PT70
south-central			1	M	SE	Jämtland, Åre, NW of small lake 2 km E of Storlien railway stn., 63º 19’ N, 12º 08’ E, 600 m a.s.l. [wp 2a]	12.1333	63.3167	Irene Bisang & Lars Hedenäs	2006	7	26	S	B112892	R	M		PT17
south-central			1	M	SE	Jämtland, Åre, NE of small lake 2 km E of Storlien railway stn., 63º 19’ N, 12º 09’ E, 595 m a.s.l. [wp 3]	12.15	63.3167	Irene Bisang & Lars Hedenäs	2006	7	26	S	B112894	R	F,M		PT19
south-central			1	F	SE	Jämtland, Åre, 1.5 km W of Lake Visjön (E of Storlien), 63º 19’ N, 12º 10’ E, 595 m a.s.l. [wp 4]	12.1667	63.3167	Irene Bisang & Lars Hedenäs	2006	7	26	S	B112895	R	F,M		PT20
south-central			1	F	SE	Jämtland, Åre, ca. 2 km N of Storlien, SE slope of Mt. Skurdalshöjden, 63º 20’ N, 12º 07’ E, 725 m a.s.l. [wp 12]	12.1167	63.3333	Irene Bisang & Lars Hedenäs	2006	7	27	S	B112902	NR	n/a		PT76
south-central			1	M	SE	Jämtland, Åre, Storlien, Mt. Skurdalshöjden, SW of the small lake, 63º 20’ N, 12º 06’ E, 800 m a.s.l. [wp 14]	12.1	63.3333	Irene Bisang & Lars Hedenäs	2006	7	27	S	B112903	NR	n/a		PT77
south-central			1	F	SE	Jämtland, Åre, Storvallen, N of the brook Tävlan, 560 m a.s.l.	12.1428	63.2875	L. Hedenäs, I. Bisang & C. Persson	2007	8	31	S	B121911	R	F		PT29
south-central			1	F	SE	Jämtland, Åre, NW of Lake Saxsjön, 580 m a.s.l.	12.375	63.5775	L. Hedenäs, I. Bisang & C. Persson	2007	9	1	S	B121913	R	F		PT31
south-central			1	M	SE	Jämtland, Åre, Enafors, mire just E of Oppdalsvallen	12.3744	63.27	L. Hedenäs, I. Bisang & C. Persson	2007	8	31	S	B121968	R	M		PT25
south-central			1	M	SE	Jämtland, Åre, Visjövalen, 575 m a.s.l.	12.145	63.2914	L. Hedenäs, I. Bisang & C. Persson	2007	8	31	S	B121969	R	M		PT26
south-central			1	M	SE	Jämtland, Åre, N of Lake Saxtjärnen, 570 m a.s.l.	12.3853	63.5844	L. Hedenäs, I. Bisang & C. Persson	2007	9	1	S	B121970	R	M		PT27
south-central			1	F	SE	Jämtland, Frostviken, ca. 500m O om Lillälvens inflöde i Bjurälven	14.1096	64.923	L. Hedenäs	1986	8	21	S	B124833	NR	n/a		PT60
south-central			1	M	SE	Jämtland, Par. Frostviken, Along Hovdbäcken, 650-700 m a.s.l. (N.g. 23E 0f)	14.247	64.9125	L. Hedenäs	1988	8	7	S	B124834	NR	n/a		PT61
Drepanocladus turgescens
Study region	Data set_R	Data set_NR	Dataset_GenVar	Dataset_GenSex	Locality: country	Locality	long. °N	lat. °E	Collector	Collection date (yymmdd):			Herbarium	registration-no	Reproductive state	Sex	DNA sample no_NR	DNA sample no_genvar
BA			1	M	SE	Gotland, Bunge, depression c. 1 km W of Bunn (just inside Bunge-Rute border)	18.9668	57.8532	L. Hedenäs	1996	10	13	S	B1124	spor	F,M		PT1003
BA			1	M	SE	Gotland, Bunge, ca. 500 m E of Strå	19.007	57.8791	Lars Hedenäs	2011	5	27	S	B184252	spor	F,M		PT1028
BA			1	F	SE	Gotland, Fleringe, ca. 400 m SW of Hau farm	18.9777	57.8892	Lars Hedenäs	2011	5	27	S	B184253	spor	F,M		PT1025
BA			1	M	SE	Gotland, Fleringe, ca. 700 m SW of Hau farm	18.9744	57.888	Lars Hedenäs	2011	5	27	S	B184254	spor	F,M		PT1024
BA			0		SE	Gotland, Fleringe, middle of Kyrkgatmyr, S side	18.9589	57.8892	Lars Hedenäs, Irene Bisang	2013	5	11	S	B196894	spor	F,M
BA			0		SE	Gotland, Fleringe, W end of Kyrkgatmyr, S side	18.9581	57.889	Lars Hedenäs, Irene Bisang	2013	5	11	S	B196895	spor	F,M
BA			0		SE	Gotland, Fleringe, ca. 1.6 km WSW of Tvärlingsmyr	18.9199	57.8702	Lars Hedenäs, Irene Bisang	2013	5	12	S	B196905	spor	F,M
BA			0		SE	Gotland, Fleringe, ca. 1.6 km WSW of Tvärlingsmyr	18.9186	57.8702	Lars Hedenäs, Irene Bisang	2013	5	12	S	B196906	spor	F,M
BA			0		SE	Gotland, Lärbro, ca. 800 m SW of Stora Ire	18.8589	57.7782	Lars Hedenäs	2013	5	13	S	B196928	spor	F,M
BA			0		SE	Gotland, Hejnum, Hejnum hällar, 1.5 km NE of Graute	18.6596	57.6778	Lars Hedenäs	2015	5	16	S	B222088	spor	F,M
BA			0		SE	Gotland, Hejnum, Hejnum hällar, 1.5 km NE of Graute	18.6592	57.6782	Lars Hedenäs	2015	5	16	S	B222089	spor	F,M
BA			0		SE	Gotland, Hejnum, Hejnum hällar, 1.5 km NE of Graute	18.6617	57.6787	Lars Hedenäs	2015	5	16	S	B222091	spor	F,M
BA			0		SE	Gotland, Hejnum, Hejnum hällar, 1.5 km NE of Graute	18.6641	57.6782	Lars Hedenäs	2015	5	16	S	B222092	spor	F,M
BA			0		SE	Öland, Kastlösa sn., Penåsa, på alvaret invid banvallen	16.4864	56.4369	S. Medelius	1920	6	9	S	B38275	spor	F,M
BA			0		SE	Öland, Torslunda sn., Eriksöre alvar	16.4851	56.6037	S. Medelius	1911	10	22	S	B38583	spor	F,M
BA			0		SE	Öland, Mörbylånga, Borgby alvar	16.4549	56.5096	S. Medelius	1920	6	10	S	B38604	spor	F,M
BA			0		SE	Öland, Kastlösa, alvarmark utmed järnvägen strax söder om Kastlösa järnvägsstation	16.4309	56.4565	S. Medelius	1920	6	5	S	B38606	spor	F,M
BA			1	M	SE	Öland, Räpplinge, the stone quarry E of Strandtorpshage	16.6057	56.815	Lars Hedenäs, Irene Bisang	2011	5	3	S	B184239	spor	F,M		PT1010
BA			0		SE	Öland, Stenåsa, E of N portion of Möckelmossen	16.5352	56.5378	Lars Hedenäs, Irene Bisang	2011	5	6	S	B184245	spor, f	F,M
BA			1	M	SE	Öland, Stenåsa, just N of the road S of Möckelmossen	16.5249	56.5273	Lars Hedenäs, Irene Bisang	2011	5	6	S	B184246	spor	F,M		PT1019
BA			0		SE	Öland, Kastlösa, E of Lunda	16.4848	56.457	Lars Hedenäs	2014	11	6	S	B210746	spor,f	F,M
BA			0		SE	Öland, Torslunda, E of Eriksöre	16.4907	56.6071	Lars Hedenäs, Irene Bisang	2015	6	4	S	B222102	spor	F,M
BA			0		SE	Öland, Resmo, c. 1.5 km NNE of Resmo	16.4513	56.5536	Lars Hedenäs, Irene Bisang	2015	6	5	S	B222106	spor	F,M
MA			0		SE	Lule Lappmark, Jokkmokk, regio Sarekensis, Unna Rissavare	17.1362	67.3045	C. Jensen & H. W. Arnell A	1902	8	9	S	B39195	spor	F,M
BA	R		0		SE	Gotland, Ardre, ESE of Kaupungs slott	18.7252	57.3559	Lars Hedenäs, Irene Bisang, Sanna Huttunen, Göran Odelvik	2014	6	9	S	B204947	R	M
BA		NR	0		SE	Gotland, Bäl, Bälsalver	18.6625	57.6719	Lars Hedenäs	2015	5	16	S	B222085	NR	F	PT1205
BA	R		0		SE	Gotland, Boge, Gylviken	18.7978	57.6721	L. Hedenäs	1997	5	2	S	B39205	R	F
BA		NR	1	F	SE	Gotland, Boge, Gylviken	18.7978	57.6721	L. Hedenäs	1995	5	2	S	B38832	NR	F	PT1212	PT1057
BA			0		SE	Gotland, Bro, Dacker	18.4648	57.6618	P. A. Larsson	1935	4	25	S	B38835	NR	n/a
BA			0		SE	Gotland, Bro, Dacker	18.4648	57.6618	P. A. Larsson	1935	5	31	S	B38837	NR	n/a
BA		NR	1	F	SE	Gotland, Bro, Torsalvret, N part (SSW of Tors) (6J9b)	18.415	57.6543	L. Hedenäs G89-230	1989	10	22	S	B38829	NR	F	PT1210	PT1055
BA		NR	0		SE	Gotland, Buttle, SE of Hägsarve	18.5647	57.3912	Lars Hedenäs	2016	5	3	S	B236511	NR	F	PT1295
BA			0		SE	Gotland, Endre	18.4742	57.6051	K. Johansson	1898	5	29	S	B38834	NR	n/a
BA			0		SE	Gotland, Endre	18.4742	57.6051	K. Johansson	1908	5	29	S	B38840	NR	n/a
BA		NR	1	F	SE	Gotland, Endre, Ölbäck (N of Storvidemyr) (6J8a)	18.3748	57.6208	L. Hedenäs G89-42	1989	10	18	S	B38827	NR	F	PT1211	PT1054
BA			0		SE	Gotland, Endre, Ölbäck (N of Storvidemyr) (6J8a)	18.3748	57.6208	L. Hedenäs G89-24	1989	10	18	S	B38828	NR	n/a
BA		NR	0		SE	Gotland, Etelhem, SE of Branden	18.5456	57.3749	Lars Hedenäs	2016	5	3	S	B238800	NR	F	PT1200
BA		NR	0		SE	Gotland, Fårö, Hammars	19.1547	57.8915	L. Hedenäs	1995	6	14	S	B38831	NR	F	PT1213
BA	R		1	M	SE	Gotland, Fårö, Norsholmen	19.2174	57.99	L. Hedenäs	2003	8	11	S	B84455	R	M		PT1058
BA			0		SE	Gotland, Fleringe, 0.6-0.9 km W of Hau	18.9666	57.891	Lars Hedenäs, Irene Bisang	2016	5	7	S	B237638	NR	n/a
BA			0		SE	Gotland, Fleringe, Bästeträsk	18.9027	57.8907	H. Persson	1933	10	22	S	B38824	NR	n/a
BA		NR	1	M	SE	Gotland, Fleringe, ca. 1.2 km WSW of Tvärlingsmyr	18.9272	57.8681	Lars Hedenäs, Irene Bisang	2013	5	12	S	B196901	NR	M	PT1208	PT1208
BA		NR	0		SE	Gotland, Fleringe, Gajsthajd	18.8676	57.9056	Lars Hedenäs, Irene Bisang, Sanna Huttunen, Göran Odelvik	2014	6	12	S	B205551	NR	F	PT1206
BA	R		0		SE	Gotland, Fleringe, Gajsthajd	18.87	57.9052	Lars Hedenäs, Irene Bisang, Sanna Huttunen, Göran Odelvik	2014	6	12	S	B205553	R	F
BA	R		0		SE	Gotland, Fleringe, Gajsthajd	18.8709	57.9051	Lars Hedenäs, Irene Bisang, Sanna Huttunen, Göran Odelvik	2014	6	12	S	B205554	R	F
BA			0		SE	Gotland, Fleringe, SSE of Kyrkgatmyr	18.966	57.8857	Lars Hedenäs	2017	5	27	S	B251453	NR	n/a
BA		NR	1	M	SE	Gotland, Gammelgarn, 0.8 km WNW of Gammelgarn church	18.7939	57.4065	Lars Hedenäs	2016	5	4	S	B237637	NR	M	PT1203	PT1203
BA			0		SE	Gotland, Gammelgarn, WNW of Glose	18.7505	57.414	Lars Hedenäs	2019	6	3	S	B290226	NR	n/a
BA	R		0		SE	Gotland, Hall, Verkmyr	18.6627	57.8816	Å. Hovgard	1953	8	7	S	B38850	R	M
BA		NR	0		SE	Gotland, Hangvar, ca. 500 m NW of Klockaremyr	18.6273	57.8183	Lars Hedenäs	2013	5	14	S	B196936	NR	F	PT1209
BA		NR	0		SE	Gotland, Hejde, Hajdskogen	18.4037	57.3631	Lars Hedenäs	2019	6	1	S	B290216	NR	F	PT1302A
BA			1		SE	Gotland, Hejdeby, Hejdeby hällar (6J8a)	18.3841	57.6376	L. Hedenäs G89-175	1989	10	20	S	B38830	NR	n/a		PT1056
BA			0		SE	Gotland, Hejdeby, Tjutet	18.3949	57.6369	K. Johansson	1908	6	5	S	B38838	NR	n/a
BA	R		0		SE	Gotland, Hejnum, c. 1.5 km E of Hejnum	18.6582	57.6823	Lars Hedenäs, Irene Bisang	2016	5	6	S	B237816	R	M
BA			0		SE	Gotland, Hejnum, Hejnum hällar, 1 km NE of Graute	18.659	57.673	Lars Hedenäs	2015	5	16	S	B222086	NR	n/a
BA		NR	0		SE	Gotland, Hejnum, Hejnum hällar, 1.5 km NE of Graute	18.6595	57.6772	Lars Hedenäs	2015	5	16	S	B222087	NR	F	PT1204
BA	R		0		SE	Gotland, Hejnum, Hejnum hällar, c. 2 km NE of Bjärs	18.6625	57.7033	Lars Hedenäs	2015	5	17	S	B222096	R	F,M
BA		NR	0		SE	Gotland, Hellvi, S end of Kyllajhajdar	18.9356	57.7542	Lars Hedenäs	2013	5	13	S	B196913	NR	F	PT1207
BA		NR	0		SE	Gotland, Kräklingbo, SSE of Hajdeby	18.7422	57.4164	Lars Hedenäs	2019	6	3	S	B290227	NR	F	PT1297
BA			0		SE	Gotland, Kräklingbo, Torsburgen	18.7194	57.4081	E. Jäderholm	1898	7	27	S	B38848	NR	n/a
BA		NR	0		SE	Gotland, Kräklingbo, Trosingsgärdet	18.7544	57.426	Lars Hedenäs	2019	6	3	S	B290228	NR	F	PT1298
BA			0		SE	Gotland, Lärbro	18.8023	57.7875	H. Persson	1933	10	28	S	B38825	NR	n/a
BA			0		SE	Gotland, Öja	18.2572	57.0309	K. Johansson	1888	6		S	B38839	NR	n/a
BA			0		SE	Gotland, Öja, Burgsvik	18.2572	57.0309	---	1890	7	5	S	B38836	NR	n/a
BA		NR	0		SE	Gotland, Öja, E of Unghanse	18.3173	57.0429	Lars Hedenäs, Irene Bisang	2019	5	31	S	B290212	NR	F	PT1299
BA		NR	0		SE	Gotland, Öja, E of Unghanse	18.3245	57.0437	Lars Hedenäs, Irene Bisang	2019	5	31	S	B290213	NR	F	PT1300A
BA			0		SE	Gotland, Öja, E of Unghanse	18.3402	57.0439	Lars Hedenäs, Irene Bisang	2019	5	31	S	B290214	NR	n/a
BA		NR	1	M	SE	Gotland, Öja, E of Unghanse	18.3292	57.0444	Lars Hedenäs, Irene Bisang	2019	5	31	S	B290215	NR	M	PT1301A	PT1301A
BA			0		SE	Gotland, Östergarn, Grogarnsberget	18.893	57.4271	Å. Hovgard	1956	6	14	S	B38853	NR	n/a
BA		NR	0		SE	Gotland, Östergarn, near sea S of Falhammars	18.8672	57.3996	Lars Hedenäs	2016	5	4	S	B236512	NR	F	PT1202
BA			0		SE	Gotland, Östergarn, Östergarns holme	18.9769	57.4433	Å. Hovgard	1956	7	20	S	B38857	NR	n/a
BA		NR	1	M	SE	Gotland, Östergarn, WNW of Svartdal	18.7682	57.392	Lars Hedenäs	2019	6	3	S	B290225	NR	M	PT1296	PT1296
BA	R		1	F	SE	Gotland, Othem, ca. 1 km E of Stora Pussmyr	18.7028	57.7595	Lars Hedenäs	2011	5	25	S	B184249	R	F		PT1033
BA	R		0		SE	Gotland, Othem, Filehajdar, ca. 350 m NE of Högstensvät	18.6726	57.7327	Lars Hedenäs	2011	5	25	S	B184248	R	F
BA	R		0		SE	Gotland, Othem, Filehajdar, ca. 500 m NE of Lillmyr	18.7027	57.7358	Lars Hedenäs	2011	5	25	S	B184247	R	F
BA	R		1	F	SE	Gotland, Othem, Filehajdar, ca. 500 m SW of Lillmyr	18.6871	57.729	Lars Hedenäs	2011	5	25	S	B184192	R	F		PT1007b
BA			0		SE	Gotland, Othem, Filehajdar, E of Högstensvät	18.68	57.73	Lars Hedenäs, Irene Bisang	2019	6	2	S	B290224	NR	n/a
BA	R		0		SE	Gotland, Othem, Filehajdar, ESE of Högstensvät	18.6793	57.727	Lars Hedenäs, Irene Bisang	2019	6	2	S	B290223	R	F
BA			0		SE	Gotland, Othem, Filehajdar, NE of Högstensvät	18.6793	57.7337	Lars Hedenäs, Irene Bisang	2019	6	2	S	B290221	NR	n/a
BA		NR	0		SE	Gotland, Othem, Filehajdar, NE of Högstensvät	18.675	57.7337	Lars Hedenäs, Irene Bisang	2019	6	2	S	B290222	NR	F	PT1304A
BA		NR	0		SE	Gotland, Othem, Filehajdar, old quarry 1 km N of Orgvätar	18.6793	57.7215	Lars Hedenäs	2015	5	17	S	B220780	NR	F	PT1201
BA			0		SE	Gotland, Othem, Filehajdar, SE margin of Lillmyr	18.6962	57.7316	Lars Hedenäs, Irene Bisang	2019	6	2	S	B290218	NR	n/a
BA			0		SE	Gotland, Othem, Filehajdar, SE of Högstensvät	18.6793	57.7248	Lars Hedenäs, Irene Bisang	2019	6	2	S	B290190	NR	n/a
BA			0		SE	Gotland, Othem, Filehajdar, SW of Othemars	18.7026	57.7358	Lars Hedenäs, Irene Bisang	2019	6	2	S	B290217	NR	n/a
BA		NR	0		SE	Gotland, Othem, Filehajdar, WSW of Othemars	18.6912	57.7372	Lars Hedenäs, Irene Bisang	2019	6	2	S	B290219	NR	F	PT1303A
BA			0		SE	Gotland, Othem, Filehajdar, WSW of Othemars	18.6897	57.7379	Lars Hedenäs, Irene Bisang	2019	6	2	S	B290220	NR	n/a
BA	R		0		SE	Gotland, Othem, N of Othemars	18.7418	57.7347	Lars Hedenäs	2015	5	17	S	B222095	R	M
BA			0		SE	Gotland, Rute, Bräntings hajd, large temporary wet depression NW of main rd	18.964	57.85	Lars Hedenäs	2011	5	26	S	B184250	NR	n/a
BA	R		1	F	SE	Gotland, Rute, ca. 1 km NNE of Rute church	18.9274	57.8422	Lars Hedenäs	2011	5	26	S	B184251	R	F,M		PT1031
BA	R		0		SE	Gotland, Rute, depression c. 1.5 km NW of Brutmyr	18.9627	57.8502	L. Hedenäs	1996	10	13	S	B1125	R	F
BA			0		SE	Gotland, Slite	18.7899	57.709	herb. S. Borgström				S	B38844	NR	n/a
BA	R		1	F	SE	Gotland, Stenkyrka, 0.5 km E of Gräne	18.5816	57.7927	L. Hedenäs	2001	9	19	S	B62357	R	F		P07
BA			0		SE	Gotland, Stenkyrka, 1 km N of Vale	18.493	57.8157	L. Hedenäs	2001	9	18	S	B62356	NR	n/a
BA		NR	0		SE	Gotland, Stenkyrka, 1.0 km W of Bromyr	18.566	57.8159	L. Hedenäs	2001	9	19	S	B62359	NR	F	PT1214
BA			0		SE	Gotland, Stenkyrka, 1.5 km N of Ekebys	18.5724	57.8197	L. Hedenäs	2001	9	19	S	B62358	NR	n/a
BA			0		SE	Gotland, Sundre, nedanför Klefvan nära Hoburgen	18.158	56.9225	E. Jäderholm	1898			S	B38841	NR	n/a
BA			0		SE	Gotland, Tingstäde, Ö om Tingstäde träsk	18.6492	57.7413	L. Hedenäs	1987	9	18	S	B38833	NR	n/a
BA			0		SE	Gotland, Tofta	18.1571	57.5151	K. Johansson	1908	7	26	S	B38851	NR	n/a
BA			0		SE	Gotland, Tofta	18.1571	57.5151	K. Johansson	1908	7	26	S	B38856	NR	n/a
BA			0		SE	Gotland, Tofta, Fättings	18.1571	57.5151	S. O. Lindberg	1865	6	12	S	B38855	NR	n/a
BA			0		SE	Gotland, Tofta, vid landsvägen mellan Fettings och ?	18.1571	57.5151	H. Holmgren	1865	6		S	B38845	NR	n/a
BA			0		SE	Gotland, Vamlingbo	18.2369	56.9759	J. E. Zetterstedt	1872	6	29	S	B38843	NR	n/a
BA			0		SE	Gotland, Vamlingbo par.	18.2369	56.9759	P. O. Nyman	1947	6	18	S	B38852	NR	n/a
BA			0		SE	Gotland, Visby, Kopparsvik	18.2752	57.6277	H. Nordenström	1887	6	29	S	B38854	NR	n/a
BA			0		SE	Gotland, Visby, Snäckgärde	18.3295	57.6684	E. Jäderholm	1889	7		S	B38849	NR	n/a
BA			0		SE	Gotland, Visby, Snäckgärdet	18.3295	57.6684	E. Jäderholm	1898	7		S	B38847	NR	n/a
BA			0		SE	Gotland, Visby, St. Hästnäs, O om kalkugnen	18.3672	57.6585	B. Pettersson	1935	8	22	S	B38846	NR	n/a
BA			0		SE	Öland, 2 km N of Ottenby	16.4198	56.2517	L. Hedenäs	1980	6	4	S	B181703	NR	n/a
BA			0		SE	Öland, Alböke, Alvaret W of Alböke	16.7662	56.9504	Lars Hedenäs	2016	5	16	S	B236988	NR	n/a
BA		NR	0		SE	Öland, Alböke, Alvaret W of Alböke	16.7597	56.9529	Lars Hedenäs	2016	5	16	S	B237274	NR	F	PT1292
BA	R		0		SE	Öland, Alböke, Gullehamn (Äleklinta)	16.7663	56.9619	Lars Hedenäs	2016	5	16	S	B237273	R	M
BA			0		SE	Öland, Ås, på alvaret nära kyrkan	16.451	56.2396	S. Medelius	1920	6	20	S	B38601	NR	n/a
BA			0		SE	Öland, Böda, Byerums alvar	16.9817	57.2332	N. Albertson	1944	5	1	S	B38600	NR	n/a
BA	R		0		SE	Öland, Böda, Byxelkrok	16.9987	57.3205	E. v. Krusenstjerna & K. G. Ridelius	1933	6	29	S	B38260	R	M
BA			0		SE	Öland, Böda, mellan Byerum och Hornsjöns utlopp	16.9529	57.2197	S. Waldheim	1936	5	29	S	B38727	NR	n/a
BA			0		SE	Öland, Böda, Skäftekärr	17.0034	57.2456	H. Möller	1917	5	26	S	B38610	NR	n/a
BA	R		0		SE	Öland, Borgholm	16.646	56.8666	N. C. Kindberg	1886	6		S	B38720	R	F
BA			0		SE	Öland, Borgholm	16.646	56.8666	K. Johansson	1891	6		S	B38595	NR	n/a
BA			0		SE	Öland, Borgholm	16.646	56.8666	N. C. Kindberg	1886			S	B38718	NR	n/a
BA			0		SE	Öland, Bredinge, utmed vägen mellan Bredinge och Stora Dalby	16.4371	56.4789	S. Medelius	1910	10		S	B38607	NR	n/a
BA	R		0		SE	Öland, ca. 1 km SV Gråborg, S om stora vägen	16.5932	56.6626	L. Hedenäs	1980	6	5	S	B38261	R	F
BA	R		0		SE	Öland, Halltorp, alvaren nära Halltorp	16.6041	56.8073	E. Nyman	1892	6	14	S	B38717	R	M
BA			0		SE	Öland, Hulterstad, Göslunda alvar	16.5295	56.4872	R. Sterner	1917	8	13	S	B38735	NR	n/a
BA			0		SE	Öland, Källa sn., nära kyrkan	16.9651	57.1222	S. Waldheim	1936	5		S	B38729	NR	n/a
BA			0		SE	Öland, Karlevi	16.48	56.5919	E. V. Ekstrand	1871	7		S	B38262	NR	n/a
BA			0		SE	Öland, Kastlösa alvar	16.4507	56.453	H. Möller	1907	9	1	S	B38251	NR	n/a
BA			0		SE	Öland, Kastlösa, alvaret	16.4507	56.453	R. Sterner	1913	8		S	B38266	NR	n/a
BA	R		0		SE	Öland, Kastlösa, between St. Dalby and Tingstad flisor	16.4788	56.4789	Lars Hedenäs	2014	11	6	S	B210737	R	M
BA		NR	0		SE	Öland, Kastlösa, between St. Dalby and Tingstad flisor	16.4819	56.4782	Lars Hedenäs	2014	11	6	S	B210743	NR	F	PT1290
BA	R		0		SE	Öland, Kastlösa, Kastlösa alvar	16.4507	56.453	H. Möller	1907	7	1	S	B38594	R	F
BA	R		0		SE	Öland, Kastlösa, Kastlösa alvar	16.4507	56.453	H. Möller	1907	9	1	S	B38730	R	F
BA			0		SE	Öland, Kastlösa, L. Dalby-Lunda	16.4712	56.4573	R. Sterner	1917	8	6	S	B38609	NR	n/a
BA			0		SE	Öland, Kastlösa, Penåsa alvar	16.4864	56.4369	R. Sterner	1917	10	3	S	B38740	NR	n/a
BA			0		SE	Öland, Kastlösa, Penåsa, på alvaret invid banvallen	16.4864	56.4369	S. Medelius	1920	6	9	S	B38603	NR	n/a
BA		NR	1	M	SE	Öland, Kastlösa, S of Tingstad flisor	16.4928	56.4653	Lars Hedenäs	2014	11	6	S	B210745	NR	M	PT1259	PT1259
BA			0		SE	Öland, Kastlösa, Stora Dalby	16.4552	56.4797	S. Medelius	1914	10	17	S	B38724	NR	n/a
BA			0		SE	Öland, Kastlösa, Stora Dalby	16.4552	56.4797	S. Medelius	1910	10		S	B38725	NR	n/a
BA	R		0		SE	Öland, Kastlösa, SW of Tingstad flisor	16.4897	56.4704	Lars Hedenäs	2014	11	6	S	B210744	R	M
BA			0		SE	Öland, Kastlösa, the alvar between St. Dalby and Bårby	16.4553	56.4948	Lars Hedenäs	2014	11	6	S	B210727	NR	n/a
BA		NR	1	M	SE	Öland, Kastlösa, the alvar between St. Dalby and Bårby	16.4535	56.4922	Lars Hedenäs	2014	11	6	S	B210728	NR	M	PT1287	PT1287
BA			0		SE	Öland, Kastlösa, the alvar between St. Dalby and Bårby	16.449	56.4887	Lars Hedenäs	2014	11	6	S	B210729	NR	n/a
BA	R		0		SE	Öland, Kastlösa, the alvar E of St. Dalby	16.4637	56.4801	Lars Hedenäs	2014	11	6	S	B210735	R	M
BA	R		0		SE	Öland, Kastlösa, the alvar E of St. Dalby	16.4674	56.4799	Lars Hedenäs	2014	11	6	S	B210736	R	M
BA			0		SE	Öland, Kastlösa, the alvar near St. Dalby	16.4468	56.4832	Lars Hedenäs	2014	11	6	S	B210730	NR	n/a
BA		NR	0		SE	Öland, Kastlösa, the alvar near St. Dalby	16.4485	56.4827	Lars Hedenäs	2014	11	6	S	B210731	NR	F	PT1289
BA		NR	0		SE	Öland, Kastlösa, the alvar near St. Dalby	16.4492	56.4822	Lars Hedenäs	2014	11	6	S	B210732	NR	F	PT1288
BA			0		SE	Öland, Kastlösa, the alvar near St. Dalby	16.4599	56.4803	Lars Hedenäs	2014	11	6	S	B210733	NR	n/a
BA			0		SE	Öland, Köping	16.7114	56.8771	G. E. Du Rietz	1910	7	19	S	B38250	NR	n/a
BA			0		SE	Öland, Köping	16.7114	56.8771	G. E. Du Rietz	1910	7	19	S	B38588	NR	n/a
BA			0		SE	Öland, Köping	16.7114	56.8771	R. Tolf	1890	6		S	B38590	NR	n/a
BA			0		SE	Öland, Köping	16.7114	56.8771	A. Tullgren	1895	5	8	S	B38737	NR	n/a
BA			0		SE	Öland, Köping, alvar nära Köping	16.7114	56.8771	E. Nyman	1892	6	10	S	B38723	NR	n/a
BA			0		SE	Öland, Köping, alvaret söder om kyrkan	16.7114	56.8771	S. Medelius	1911	6		S	B38602	NR	n/a
BA	R		0		SE	Öland, Möckleby, Möcklebymossen	16.5278	56.5317	H. Witte	1903	7	3	S	B38722	R	M
BA			0		SE	Öland, Mörbylånga, Borgby alvar	16.4549	56.5096	A. Hülphers	1928	6		S	B38712	NR	n/a
BA			0		SE	Öland, Mörbylånga, Borgby alvar	16.4549	56.5096	A. Hülphers	1933	6	18	S	B38714	NR	n/a
BA			0		SE	Öland, Mörbylånga, Borgby alvar	16.4549	56.5096	A. Hülphers	1928	6	16	S	B38715	NR	n/a
BA	R		0		SE	Öland, Mörbylånga, the alvar SE of Bårby	16.4456	56.5049	Lars Hedenäs	2014	11	6	S	B210724	f, m	F,M
BA		NR	0		SE	Öland, Mörbylånga, the alvar SE of Bårby	16.4527	56.5039	Lars Hedenäs	2014	11	6	S	B210725	NR	F	PT1260
BA		NR	0		SE	Öland, Mörbylånga, the alvar SE of Bårby	16.4579	56.4962	Lars Hedenäs	2014	11	6	S	B210726	NR	F	PT1291
BA			0		SE	Öland, Mörbylånga, vid vägen mellan Bårby och Alby, 2 km V om Bårby	16.5077	56.4964	G. Wistrand	1949	6	18	S	B38596	NR	n/a
BA			0		SE	Öland, par. Resmo, about 400 m E of the church	16.4586	56.5428	H. H. af Rantzien	1949	7	19	S	B38270	NR	n/a
BA		NR	0		SE	Öland, Persnäs, E of Sandvik	16.8639	57.066	Lars Hedenäs	2016	5	18	S	B236799	NR	F	PT1264
BA			0		SE	Öland, Persnäs, E of Sandvik	16.8639	57.066	Lars Hedenäs	2016	5	18	S	B236987	NR	n/a
BA	R		0		SE	Öland, Persnäs, Lilla Horn, SW of Jordhamn	16.8783	57.0942	Lars Hedenäs	2016	5	18	S	B236798	R	M
BA			0		SE	Öland, Persnäs, Södvik	16.8736	57.0583	S. O. Lindberg	1865	5	29	S	B38732	NR	n/a
BA			0		SE	Öland, prope templum Resmo, dictis Alvaren	16.4586	56.5428	J. E. Zetterstedt	1867	7	9	S	B38252	NR	n/a
BA	R		0		SE	Öland, Räpplinge, Alvaret E of Strandtorp	16.6257	56.8323	Lars Hedenäs, Irene Bisang	2011	5	3	S	B184233	R	F
BA	R		1	F	SE	Öland, Räpplinge, Alvaret E of Strandtorpshage	16.6158	56.8189	Lars Hedenäs, Irene Bisang	2011	5	3	S	B184235	R	F		PT1008
BA	R		0		SE	Öland, Räpplinge, Alvaret E of Strandtorpshage	16.615	56.8174	Lars Hedenäs, Irene Bisang	2011	5	3	S	B184237	R	F
BA	R		0		SE	Öland, Räpplinge, Alvaret SE of Strandtorp	16.6247	56.8281	Lars Hedenäs, Irene Bisang	2011	5	3	S	B184234	R	F
BA		NR	0		SE	Öland, Räpplinge, old stone quarry area W of Greby	16.606	56.8135	Lars Hedenäs	2016	5	19	S	B236800	NR	F	PT1263
BA		NR	0		SE	Öland, Räpplinge, old stone quarry area W of Greby	16.6052	56.8128	Lars Hedenäs	2016	5	19	S	B237017	NR	F	PT1265
BA	R		0		SE	Öland, Räpplinge, the stone quarry E of Strandtorpshage	16.6057	56.815	Lars Hedenäs, Irene Bisang	2011	5	3	S	B184238	R	F
BA			0		SE	Öland, Resmo	16.4586	56.5428	J. E. Zetterstedt	1868	7	21	S	B38253	NR	n/a
BA			0		SE	Öland, Resmo	16.4586	56.5428	G. Berg	1897	6	25	S	B38263	NR	n/a
BA			0		SE	Öland, Resmo	16.4586	56.5428	G. Berg	1890	7	10	S	B38612	NR	n/a
BA			0		SE	Öland, Resmo alvar	16.4586	56.5428	J. E. Zetterstedt		6		S	B38247	NR	n/a
BA			0		SE	Öland, Resmo alvar	16.4586	56.5428	H. Du Rietz	1912	6	5	S	B38254	NR	n/a
BA	R		0		SE	Öland, Resmo, alvar NE of Resmo	16.448	56.5474	Lars Hedenäs	2010	4	27	S	B174627	R	F
BA	R		1	F	SE	Öland, Resmo, alvar NE of Resmo	16.4543	56.5534	Lars Hedenäs	2010	4	27	S	B174629	R	F		PT1004
BA		NR	1	M	SE	Öland, Resmo, alvar NE of Resmo	16.4467	56.5472	Lars Hedenäs	2010	4	27	S	B174724	NR	M	PT1293	PT1293
BA			0		SE	Öland, Resmo, alvaret utanför kyrkbyn	16.4586	56.5428	R. Sterner	1917	9	28	S	B38615	NR	n/a
BA		NR	0		SE	Öland, Resmo, at and W of the S end of Lake Möckelmossen	16.5278	56.5317	L. Hedenäs & A. Kooijman	1996	8	22	S	B1123	NR	F	PT1251
BA		NR	0		SE	Öland, Resmo, c. 2 km NNE of Resmo	16.4663	56.5556	Lars Hedenäs, Irene Bisang	2015	6	5	S	B222103	NR	F	PT1262
BA	R		0		SE	Öland, Resmo, ca. 1.5 km N of Resmo	16.4566	56.5552	Lars Hedenäs, Irene Bisang	2011	5	4	S	B184242	R	F
BA	R		1	M	SE	Öland, Resmo, ca. 2 km NNE of Resmo	16.4659	56.5564	Lars Hedenäs, Irene Bisang	2011	5	4	S	B184241	R	M		PT1015
BA			0		SE	Öland, Resmo, Möckelmossen	16.5278	56.5317	L. Hedenäs	1986	9	9	S	B38258	NR	n/a
BA			0		SE	Öland, Resmo, Mysinge	16.448	56.5211	H. Ekman	1925	7	29	S	B38617	NR	n/a
BA			0		SE	Öland, Resmo, Resmo alvar	16.4586	56.5428	J. E. Zetterstedt	1867	7	9	S	B38582	NR	n/a
BA			0		SE	Öland, Resmo, Resmo alvar	16.4586	56.5428	H. Du Rietz	1912	6	5	S	B38587	NR	n/a
BA			0		SE	Öland, Resmo, Resmo alvar	16.4586	56.5428	H. Möller	1907	6	14	S	B38592	NR	n/a
BA			0		SE	Öland, Resmo, Resmo alvar	16.4586	56.5428	H. Möller	1907	6	11	S	B38611	NR	n/a
BA			0		SE	Öland, Resmo, Resmo alvar	16.4586	56.5428	H. Möller	1916	5	7	S	B38616	NR	n/a
BA			0		SE	Öland, Resmo, Stora Alvaret	16.4586	56.5428	H. Witte	1932	8	10	S	B38739	NR	n/a
BA			0		SE	Öland, S. Alvar, Möckelmosse	16.5278	56.5317	S. R. Gradstein 873	1969	8	4	S	B38274	NR	n/a
BA			0		SE	Öland, S. Möckleby, alvar W of Pilekulla	16.4406	56.3531	E. Asplund	1942	6	16	S	B38246	NR	n/a
BA			0		SE	Öland, S. Möckleby, alvaret vid Stormarn	16.4479	56.3476	R. Sterner	1917	8	1	S	B38614	NR	n/a
BA		NR	1	F	SE	Öland, S. Möckleby, Stormaren	16.4479	56.3476	L. Hedenäs & A. Kooijman	1996	8	23	S	B1121	NR	F	PT1252	PT1050
BA		NR	0		SE	Öland, Sandby, alvar area W-NW of S. Sandby	16.6168	56.5727	Lars Hedenäs	2010	4	28	S	B174632	NR	F	PT1253
BA			0		SE	Öland, Sandby, alvar area W-NW of S. Sandby	16.6155	56.5718	Lars Hedenäs	2010	4	28	S	B174726	NR	n/a
BA			0		SE	Öland, Sandby, alvar area W-NW of S. Sandby	16.6004	56.5692	Lars Hedenäs	2010	4	28	S	B174796	NR	n/a
BA			1		SE	Öland, Sandby, S end of Dröstorpsmossen	16.5513	56.5817	Lars Hedenäs	2010	4	27	S	B174720	NR	n/a		PT1053
BA		NR	1	F	SE	Öland, Sandby, Sandbyborg	16.637	56.5553	Lars Hedenäs	2010	4	27	S	B174622	NR	F	PT1255	PT1051
BA	R		0		SE	Öland, Sandby, spring area 0.5 km NE of Ekelunda	16.5825	56.5771	L. Hedenäs & A. Kooijman	1996	8	22	S	B1122	R	F
BA			0		SE	Öland, Segerstad, alvaret vid kyrkbyn	16.5318	56.3603	R. Sterner	1917	7	21	S	B38741	NR	n/a
BA		NR	1	M	SE	Öland, Skogsby, the alvar S-SW of Gamla Skogsby	16.4953	56.6149	Lars Hedenäs	2010	4	29	S	B174634	NR	M	PT1256	PT1052
BA			0		SE	Öland, Skogsby, the alvar S-SW of Gamla Skogsby	16.4947	56.613	Lars Hedenäs	2010	4	29	S	B174792	NR	n/a
BA			0		SE	Öland, Skogsby, the alvar S-SW of Gamla Skogsby	16.4893	56.6143	Lars Hedenäs	2010	4	29	S	B174794	NR	n/a
BA			0		SE	Öland, Södra Alvaret	NA	NA	J. Erikson	1899	6		S	B38255	NR	n/a
BA	R		0		SE	Öland, Stenåsa, E of S portion of Möckelmossen	16.5321	56.5321	Lars Hedenäs, Irene Bisang	2011	5	6	S	B184244	R	F
BA	R		1	F	SE	Öland, Stenåsa, Ebbelunda, Kritmossen area	16.551	56.5199	Lars Hedenäs	2010	4	27	S	B174790	R	F		PT1005
BA		NR	0		SE	Öland, Stenåsa, Ebbelunda, Kritmossen area	16.5516	56.5207	Lars Hedenäs	2010	4	27	S	B174618	NR	F	PT1257
BA		NR	0		SE	Öland, Stenåsa, Ebbelunda, Kritmossen area	16.5516	56.5179	Lars Hedenäs	2010	4	27	S	B174620	NR	F	PT1286
BA			0		SE	Öland, Stenåsa, SW of Frösslundamossen	16.5676	56.5339	L. Hedenäs	1993	5	29	S	B38257	NR	n/a
BA	R		1	M	SE	Öland, the alvar SE of Eriksöre	16.4959	56.6112	Lars Hedenäs	2010	4	29	S	B174624	R	M		PT1002
BA		NR	0		SE	Öland, the alvar SE of Eriksöre	16.4915	56.6063	Lars Hedenäs	2010	4	29	S	B174626	NR	F	PT1258
BA			0		SE	Öland, the alvar SE of Eriksöre	16.497	56.6099	Lars Hedenäs	2010	4	29	S	B174721	NR	n/a
BA		NR	0		SE	Öland, the alvar SE of Eriksöre	16.4876	56.6036	Lars Hedenäs	2010	4	29	S	B174795	NR	M	PT1294
BA			0		SE	Öland, Torslunda	16.4851	56.6037	P. Hebert	1878	6	1	S	B38265	NR	n/a
BA			0		SE	Öland, Torslunda sn.	16.4851	56.6037	P. Herbert	1898	6	1	S	B38248	NR	n/a
BA			0		SE	Öland, Torslunda, c. 500 m NE of Lenstad (N of path)	16.5741	56.6124	Lars Hedenäs	2014	11	5	S	B210723	NR	n/a
BA		NR	0		SE	Öland, Torslunda, c. 500 m NE of Lenstad (S of path)	16.574	56.6118	Lars Hedenäs	2014	11	5	S	B210720	NR	F	PT1261
BA	R		0		SE	Öland, Torslunda, E of Eriksöre	16.4897	56.6074	Lars Hedenäs, Irene Bisang	2015	6	4	S	B222099	R	M
BA	R		0		SE	Öland, Torslunda, Eriksöre	16.4851	56.6037	S. Medelius	1914	10	15	S	B38608	R	F
BA			0		SE	Öland, Torslunda, Eriksöre	16.4851	56.6037	S. Medelius	1914	10	10	S	B38716	NR	n/a
BA			0		SE	Öland, Torslunda, Eriksöre	16.4851	56.6037	A. Tullgren	1895	6	6	S	B38731	NR	n/a
BA			0		SE	Öland, Torslunda, Eriksöre alvar	16.4851	56.6037	N. Albertson	1944	4	28	S	B38598	NR	n/a
BA			0		SE	Öland, Torslunda, Kalkstad	16.5245	56.6067	R. Sterner	1917			S	B38736	NR	n/a
BA			0		SE	Öland, Torslunda, Stora Dalby	NA	NA	S. Medelius	1910	10		S	B38593	NR	n/a
BA	R		0		SE	Öland, Ventlinge, E of Ventlinge	16.4292	56.2861	Lars Hedenäs	2016	5	17	S	B236986	R	F
BA		NR	0		SE	Öland, Ventlinge, ENE of Ventlinge	16.4294	56.2887	Lars Hedenäs	2016	5	17	S	B236797	NR	F	PT1266
BA			0		SE	Öland, Ventlinge, NNW of Lunda	16.4223	56.2752	Lars Hedenäs	2016	5	17	S	B236985	NR	n/a
BA		NR	0		SE	Öland, Ventlinge, NW of Lunda	16.4212	56.2719	Lars Hedenäs	2016	5	17	S	B236796	NR	F	PT1285
BA	R		0		SE	Öland, Vickleby alvar	16.471	56.5753	Agelin	1933	8	30	S	B38271	R	F
BA	R		0		SE	Öland, Vickleby alvar	16.471	56.5753	A. Hülphers	1928	6	17	S	B38272	R	F
BA			0		SE	Öland, Vickleby alvar	16.471	56.5753	R. Westling	1932	7		S	B38259	NR	n/a
BA	R		0		SE	Öland, Vickleby sn., Vickleby alvar	16.471	56.5753	M. E. Fries	1952	6	2	S	B38256	R	F
BA	R		1	F	SE	Öland, Vickleby, 300 m SSE of Nedre Lindskärr	16.4707	56.5608	Lars Hedenäs, Irene Bisang	2011	5	4	S	B184240	R	F		PT1022
BA	R		0		SE	Öland, Vickleby, Alvaret	16.471	56.5753	Agelin	1933	8	31	S	B38273	R	M
BA			0		SE	Öland, Vickleby, Karlevi	16.48	56.5919	E. V. Ekstrand	1871	7		S	B38599	NR	n/a
BA			0		SE	Öland, Vickleby, Karlevi alvar	16.48	56.5919	E. V. Ekstrand	1871	7		S	B38264	NR	n/a
BA			0		SE	Öland, Vickleby, Karlevi alvar	16.48	56.5919	E. V. Ekstrand	1871	7		S	B38584	NR	n/a
BA			0		SE	Öland, Vickleby, Karlevi alvar	16.48	56.5919	E. V. Ekstrand	1871	10		S	B38721	NR	n/a
BA			0		SE	Öland, Vickleby, Karlevi alvar	16.48	56.5919	S. O. Lindberg	1865	5	19	S	B38733	NR	n/a
BA			0		SE	Öland, Vickleby, Kastlösa alvar	16.4507	56.453	E. V. Ekstrand	1871	7		S	B38613	NR	n/a
BA			0		SE	Öland, Vickleby, Vickleby alvar	16.471	56.5753	E. V. Ekstrand	1871	10		S	B38249	NR	n/a
BA			0		SE	Öland, Vickleby, Vickleby alvar	16.471	56.5753	E. V. Ekstrand	1871	10		S	B38585	NR	n/a
BA			0		SE	Öland, Vickleby, Vickleby alvar	16.471	56.5753	E. V. Ekstrand	1871	10		S	B38586	NR	n/a
BA			0		SE	Öland, Vickleby, Vickleby alvar	16.471	56.5753	S. Medelius	1920	6	13	S	B38605	NR	n/a
BA			0		SE	Öland, Vickleby, Vickleby alvar	16.471	56.5753	E. V. Ekstrand	1871	10		S	B38726	NR	n/a
BA			0		SE	Öland, Vickleby, Vickleby alvar	16.471	56.5753	A. Tullgren	1895	6	6	S	B38728	NR	n/a
BA			0		SE	Öland, Vickleby, Vickleby alvar	16.471	56.5753	S. O. Lindberg	1865	5	21	S	B38734	NR	n/a
BA	R		0		SE	Öland, Vickleby, Vickleby alvar	16.471	56.5753	Agelin	1933	8	31	S	B38597	R	M
BA			0		SE	Öland, Vickleby/Resmo, på Stora Alvaret	NA	NA	O. Sandberg	1948	10	5	S	B38591	NR	n/a
MA			0		NO	Dovre, 1500 m a.s.l.	NA	NA	N. C. Kindberg (Husnot, Musci Galliae 788)	1884			S	B39309	NR	n/a
MA			0		NO	Dovre, Goverlivandet	9.61848	62.2736	S. Berggren	1865	7		S	B39441	NR	n/a
MA	R		0		NO	Dovre, i myren vid Sprenbäckens början	9.66937	62.3159	S. Berggren	1865	7		S	B39284	R	F
MA			0		NO	Dovre, in monte Knudshöe	9.64082	62.3087	S. Berggren	1865	8		S	B39286	NR	n/a
MA			0		NO	Dovre, Jerkin	9.53992	62.2283	N. C. Kindberg	1908	7	19	S	B39290	NR	n/a
MA			0		NO	Dovre, Knudshö	9.64082	62.3087	H. Forsell	1882			S	B39311	NR	n/a
MA			0		NO	Dovre, Knudshö	9.64082	62.3087	N. C. Kindberg	1887	8	4	S	B39443	NR	n/a
MA	R		0		NO	Dovre, Knudshöe	9.64082	62.3087	P. Olsson	1879	7	15	S	B39442	R	M
MA			0		NO	Dovre, Knudshöe	9.64082	62.3087	P. Olsson	1887	7		S	B39452	NR	n/a
MA	R		0		NO	Dovre, Knutshö	9.64082	62.3087	H. Forsell	1882			S	B39439	R	F
MA			0		NO	Dovre, Knutshö, Sprenbäckens övre lopp	9.66937	62.3159	E. Nyman	1885	7	28	S	B39438	NR	n/a
MA			0		NO	Dovre, Kongsvold	9.65127	62.3092	S. Berggren	1865	8		S	B39315	NR	n/a
MA			0		NO	Dovre, Kongsvold	9.65127	62.3092	J. E. Zetterstedt 107a	1870	8	7	S	B39296	NR	n/a
MA			0		NO	Dovre, Kongsvold	9.65127	62.3092	J. E. Zetterstedt 107a	1879	8	7	S	B39302	NR	n/a
MA			0		NO	Dovre, Kongsvold	9.65127	62.3092	E. V. Ekstrand	1880	7	20	S	B39307	NR	n/a
MA			0		NO	Dovre, Kongsvold	9.65127	62.3092	O. L. Sillén	1880	7	20	S	B39293	NR	n/a
MA			0		NO	Dovre, Kongsvold	9.65127	62.3092	O. L. Sillén	1880	7	21	S	B39287	NR	n/a
MA	R		0		NO	Dovre, Kongsvold	9.65127	62.3092	R. Hult	1881	7	25	S	B39312	R	F
MA	R		0		NO	Dovre, Kongsvold	9.65127	62.3092	S. O. Lindberg	1882	6	28	S	B39308	R	F
MA			0		NO	Dovre, Kongsvold	9.65127	62.3092	P. Olsson	1883	7		S	B39447	NR	n/a
MA			0		NO	Dovre, Kongsvold	9.65127	62.3092	N. Bryhn	1885	7		S	B39440	NR	n/a
MA			0		NO	Dovre, Kongsvold	9.65127	62.3092	C. Kaurin & E. Ryan	1889	7	24	S	B39313	NR	n/a
MA			0		NO	Dovre, Kongsvold, 1400 m a.s.l.	9.65127	62.3092	N. C. Kindberg	1879			S	B39289	NR	n/a
MA			0		NO	Dovre, Kongsvold, Goverlivandet	9.61848	62.2736	Sillén	1880	7		S	B39288	NR	n/a
MA			0		NO	Dovre, Kongsvold, Knudshöe	9.64082	62.3087	N. C. Kindberg	1879	7	10	S	B39292	NR	n/a
MA			0		NO	Dovre, Kongsvold, Knudshöe, 1300 m a.s.l.	9.64082	62.3087	N. C. Kindberg	1887	7		S	B39291	NR	n/a
MA			0		NO	Dovre, Kongsvold, Sprenbäcksravin	9.66937	62.3159	H. Nordenström	1885	7	25	S	B39310	NR	n/a
MA			0		NO	Dovre, Kongsvold, vid vägen till Goverlivandet	9.61848	62.2736	J. E. Zetterstedt	1870	8	7	S	B39451	NR	n/a
MA			0		NO	Dovre, Konsvold, in uliginosis prope Goverlivandet	9.61848	62.2736	J. E. Zetterstedt & J. A. O. Wickbom	1870	8	7	S	B39295	NR	n/a
MA			0		NO	Dovre, nära Goverlivandet	9.61848	62.2736	S. Berggren	1865	8		S	B39285	NR	n/a
MA			0		NO	Dovre, Sprenbäcken	9.66937	62.3159	S. Berggren	1865	7	24	S	B39445	NR	n/a
MA			0		NO	Nordland, Bodö	14.4378	67.2681	J. E. Zetterstedt 107d	1868	8	16	S	B39294	NR	n/a
MA		NR	1	F	NO	Nordland, Bodø, Bodøsjøen, just above highest sea level	14.4394	67.2679	Lars Hedenäs	2013	6	16	S	B197288	NR	F	PT1225	PT1121
MA		NR	0		NO	Nordland, Bodø, from Skutvikodden to Skålbunesodden, near sea level	14.6991	67.2575	Lars Hedenäs	2014	8	15	S	B206984	NR	F	PT1233
MA			0		NO	Nordland, Bodø, from Skutvikodden to Skålbunesodden, near sea level	14.6972	67.2545	Lars Hedenäs	2014	8	15	S	B206989	NR	n/a
MA	R		0		NO	Nordland, Bodø, from Skutvikodden to Skålbunesodden, near sea level	14.6907	67.2524	Lars Hedenäs	2014	8	15	S	B206991	R	F
MA			0		NO	Nordland, Bodø, from Skutvikodden to Skålbunesodden, near sea level	14.6922	67.2512	Lars Hedenäs	2014	8	15	S	B206992	NR	n/a
MA		NR	0		NO	Nordland, Bodø, Knaplundsøya, S of Godøystraumen, near sea level	14.7226	67.2375	Lars Hedenäs	2014	8	15	S	B206996	NR	F	PT1235
MA	R		0		NO	Nordland, Bodø, Knaplundsøya, S of Godøystraumen, near sea level	14.7192	67.2373	Lars Hedenäs	2014	8	15	S	B207000	R	F
MA		NR	0		NO	Nordland, Bodø, Knaplundsøya, S of Godøystraumen, near sea level	14.7168	67.2377	Lars Hedenäs	2014	8	15	S	B207003	NR	F	PT1236
MA		NR	0		NO	Nordland, Bodø, Knaplundsøya, S of Godøystraumen, near sea level	14.7141	67.238	Lars Hedenäs	2014	8	15	S	B207007	NR	F	PT1240
MA		NR	0		NO	Nordland, Bodø, Mørkved, Skagen and eastwards, near sea level	14.5613	67.2753	Lars Hedenäs	2014	8	14	S	B206953	NR	F	PT1237
MA		NR	0		NO	Nordland, Bodø, Mørkved, Skagen and eastwards, near sea level	14.5645	67.2757	Lars Hedenäs	2014	8	14	S	B206957	NR	F	PT1238
MA	R		0		NO	Nordland, Bodø, Mørkved, Skagen and eastwards, near sea level	14.5793	67.2771	Lars Hedenäs	2014	8	14	S	B206959	R	F
MA		NR	1	M	NO	Nordland, Bodø, Oddan, Ersvika, near sea level	14.7284	67.2823	Lars Hedenäs	2014	8	15	S	B206973	NR	M	PT1239	PT1239
MA			0		NO	Nordland, Bodø, Oddan, Ersvika, near sea level	14.7273	67.2823	Lars Hedenäs	2014	8	15	S	B206980	NR	n/a
MA	R		0		NO	Nordland, Fauske	15.3279	67.2451	G. Een & P. O. Nyman	1949	8	18	S	B39449	R	F
MA		NR	0		NO	Nordland, Fauske, N of Øyneshögda, near sea level	15.2894	67.2448	Lars Hedenäs, Irene Bisang	2014	8	16	S	B207041	NR	F	PT1241
MA	R		0		NO	Nordland, Fauske, N of Øyneshögda, near sea level	15.2877	67.2445	Lars Hedenäs, Irene Bisang	2014	8	16	S	B207042	R	F
MA		NR	0		NO	Nordland, Fauske, N of Øyneshögda, near sea level	15.2808	67.2445	Lars Hedenäs, Irene Bisang	2014	8	16	S	B207043	NR	F	PT1242
MA		NR	1	F	NO	Nordland, Fauske, Sulitjelma, SW of Ny-Sulitjelma, 460 m a.s.l.	16.1195	67.1342	Lars Hedenäs	2013	6	19	S	B197305	NR	F	PT1226	PT1130
MA		NR	1	F	NO	Nordland, Fauske, Sulitjelma, SW of Ny-Sulitjelma, 580 m a.s.l.	16.1262	67.1359	Lars Hedenäs	2013	6	19	S	B197303	NR	F	PT1227	PT1129
MA		NR	0		NO	Nordland, Fauske, SW of Stranda, near sea level	15.344	67.2511	Lars Hedenäs, Irene Bisang	2014	8	16	S	B207009	NR	F	PT1243
MA	R		0		NO	Nordland, Fauske, SW of Stranda, near sea level	15.345	67.2514	Lars Hedenäs, Irene Bisang	2014	8	16	S	B207015	R	F
MA		NR	0		NO	Nordland, Fauske, SW of Stranda, near sea level	15.3461	67.2521	Lars Hedenäs, Irene Bisang	2014	8	16	S	B207018	NR	F	PT1244
MA	R		0		NO	Nordland, Fauske, SW of Stranda, near sea level	15.3414	67.2494	Lars Hedenäs, Irene Bisang	2014	8	16	S	B207023	R	F
MA	R		0		NO	Nordland, Fauske, SW of Stranda, near sea level	15.3382	67.2479	Lars Hedenäs, Irene Bisang	2014	8	16	S	B207032	R	F
MA			0		NO	Nordland, Helgl., Lygtö	12.7585	66.1678	H. W. Arnell	1870	6		S	B39304	NR	n/a
MA	R		0		NO	Nordland, Helgl., Lygtöi	12.7585	66.1678	A. Blytt	1870	7	5	S	B39303	R	F
MA			0		NO	Nordland, Ranen	12.7585	66.1678	A. Blytt	1870			S	B39437	NR	n/a
MA			0		NO	Nordland, Ranen, Lygtö	12.7585	66.1678	W. Arnell	1870	7		S	B39305	NR	n/a
MA			1		NO	Nordland, Saltdal, Vikfjellet, NE of Vikheia peak, 630 m a.s.l.	15.3471	67.1282	Lars Hedenäs	2013	6	18	S	B197297	NR	n/a		PT1125
MA		NR	1	M	NO	Nordland, Saltdal, Vikfjellet, SW of Vikheia peak, 585 m a.s.l.	15.3274	67.1234	Lars Hedenäs	2013	6	19	S	B197302	NR	M	PT1228	PT1128
MA		NR	1	F	NO	Nordland, Saltdal, Vikfjellet, SW of Vikheia peak, 605 m a.s.l.	15.3343	67.126	Lars Hedenäs	2013	6	18	S	B197301	NR	F	PT1229	PT1127
MA		NR	1	F	NO	Nordland, Saltdal, Vikfjellet, Vikheia peak area, 640 m a.s.l.	15.3436	67.1271	Lars Hedenäs	2013	6	18	S	B197300	NR	F	PT1230	PT1126
MA		NR	1	F	NO	Nordland, Sørfold, Djupvik, Kobbskjerodden, just above highest sea level	15.546	67.3805	Lars Hedenäs	2013	6	17	S	B197293	NR	F	PT1231	PT1123
MA		NR	1	F	NO	Nordland, Sørfold, Djupvik, S of Kobbskjerodden, just above highest sea level	15.5457	67.3795	Lars Hedenäs	2013	6	17	S	B197292	NR	F	PT1232	PT1122
MA	R		1	F	NO	Nordland, Sørfold, Kines, N of Oshaugen, just above highest sea level	15.4888	67.4384	Lars Hedenäs	2013	6	17	S	B197295	R	F		PT1124
MA			0		NO	Nordland, Sörfolden, Djupvik	15.5462	67.378	P. O. Nyman	1949	8	21	S	B39306	NR	n/a
MA			0		NO	Nordland, Sörfolden, Dypvik, 67 15 N	15.5462	67.378	I. Hagen	1892	8	21	S	B39314	NR	n/a
MA			0		NO	Nordland, Sörfolden, Dypvik, 67 15 N	15.5462	67.378	I. Hagen	1892	8	22	S	B39450	NR	n/a
MA	R		0		NO	Nord-Trøndelag, Røyrvik, Sundtangen in Lake Hutnegejaevrie, 470 m a.s.l.	13.8114	64.8761	Lars Hedenäs	2014	7	18	S	B205273	R	M
MA			0		NO	Sør-Trøndelag, in alpe Skarsfjeld	12.0586	62.9031	E. Collinder	1882	7	4	S	B39301	NR	n/a
MA			0		NO	Sør-Trøndelag, Nedalen, Finnhamrarne	12.1399	62.9644	E. Collinder	1882	7	4	S	B228447	NR	n/a
MA	R		0		NO	Sør-Trøndelag, Neöien	12.0202	62.9575	E. Collinder	1882	7	3	S	B39299	R	M
MA	R		0		NO	Sör-Tröndelag, Oppdal, Kongsvoll, Knutshö	9.64082	62.3087	Henrik Weibull	2013	9		S	B202138	R	F
MA			0		NO	Sør-Trøndelag, S om Neöien	12.0202	62.9575	E. Collinder	1882	7	4	S	B39300	NR	n/a
MA			1		NO	Troms, Bardu, upper Salangsdalen valley area, 400 m N of Lake Grönfjellvatnet, 830 m a.s.l.	18.1333	68.65	Lars Hedenäs	2008	7	12	S	B138431	NR	n/a		PT1079
MA	R		0		NO	Troms, Lenviken, Gibostad, ad rupes litorales	18.075	69.3509	I. Hagen	1914	8	6	S	B39298	R	M
MA		NR	0		SE	Gästrikland, Gävle kn., Orarna, 6729623 / 1582550	17.3154	60.6752	Tomas Troschke	2009	9	12	S	B169631	NR	F	PT1216
MA			0		SE	Gästrikland, Orarna (ö i Gävlebukten S om Gävle)	17.3154	60.6752	H. Sjörs & C. Rune	1967	10	7	S	B39110	NR	n/a
MA			1		SE	Gästrikland, Orarna (ö i Gävlebukten)	17.3154	60.6752	C. Rune & H. Sjörs	1967	10	7	S	B39109	NR	n/a		PT1060
MA			0		SE	Härjedalen	NA	NA	K. F. Thedenius	1836	8		S	B39100	NR	n/a
MA	R		0		SE	Härjedalen, ad lapides rivulorum Herjedal. borel.-occidentalis	NA	NA	K. F. Thedenius				S	B39101	R	M
MA	R		0		SE	Härjedalen, Herjedaliae borealis	NA	NA	K. F. Thedenius	1936	8		S	B39104	R	F
MA		NR	1	F	SE	Härjedalen, Ljusnedal, valley of River Mittån, ca. 1 km WSW of Kojansvallen, 820 m a.s.l.	12.5167	62.7333	Lars Hedenäs	2007	7	9	S	B121997	NR	F	PT1270	PT1064
MA			0		SE	Härjedalen, Storsjö, Mittåstötarna, fjället öster om Dåresbakte, NV sidan	12.3001	62.7808	T. G. Halle	1936	8	12	S	B39099	NR	n/a
MA		NR	1	F	SE	Härjedalen, Storsjö, Mt. Skarsfjället, SE slope of Kejsaren, 1020 m a.s.l.	12.2171	62.7571	L. Hedenäs	2002	7	9	S	B75428	NR	F	PT1267	PT1062
MA	R		1	M	SE	Härjedalen, Storsjö, Mt. Stor-Axhögen, SE of lake at 1033 m, 1015 m a.s.l.	12.5581	62.7472	Lars Hedenäs	2007	7	10	S	B121998	R	M		PT1065
MA		NR	0		SE	Härjedalen, Storsjö, Mt. Svaaletjahkh, E slope of S peak, 1090 m a.s.l.	12.3343	62.7743	Lars Hedenäs	2014	9	3	S	B208666	NR	F	PT1271
MA	R		0		SE	Härjedalen, Storsjö, Mt. Svaaletjahkh, SE slope of S peak, 1100 m a.s.l.	12.315	62.7729	Lars Hedenäs	2014	9	3	S	B208668	R	F
MA		NR	0		SE	Härjedalen, Storsjö, Mt. Svaaletjahkh, SE slope of S peak, 1110 m a.s.l.	12.3149	62.773	Lars Hedenäs	2014	9	3	S	B208669	NR	F	PT1272
MA		NR	1	M	SE	Härjedalen, Storsjö, NE slope of Mt. Veaketjahke, 1090 m a.s.l.	12.3183	62.766	Lars Hedenäs	2014	9	3	S	B208671	NR	M	PT1273	PT1273
MA			0		SE	Härjedalen, Storsjö, Nedalen	12.1493	62.9311	K. F. Thedenius	1842			S	B39103	NR	n/a
MA		NR	1	F	SE	Härjedalen, Storsjö, S slope of Skarsfjället, 1150 m a.s.l.	12.2188	62.7733	L. Hedenäs	2002	7	7	S	B72102	NR	F	PT1268	PT1061
MA			0		SE	Härjedalen, Storsjö, Skarsfjäll, S of the peak 1254. 1140 m a.s.l.	12.2428	62.7981	O. Mårtensson	1950	8	22	S	B39107	NR	n/a
MA	R		1	F	SE	Härjedalen, Storsjö, Torkilstöten, N sidan	12.6917	62.8865	N. Hakelier	1990	8	15	S	B39106	R	M		PT1037
MA	R		0		SE	Härjedalen, Tännäs, between Mts Kliehpie (Stor-Mittåkläppen) and Joltere (Lill-Mittåkläppen), 860 m a.s.l.	12.459	62.7438	Lars Hedenäs	2014	9	2	S	B208652	R	F
MA		NR	0		SE	Härjedalen, Tännäs, between Mts Kliehpie (Stor-Mittåkläppen) and Joltere (Lill-Mittåkläppen), 860 m a.s.l.	12.4591	62.7441	Lars Hedenäs	2014	9	2	S	B208653	NR	F	PT1274
MA	R		0		SE	Härjedalen, Tännäs, between Mts Kliehpie (Stor-Mittåkläppen) and Joltere (Lill-Mittåkläppen), 880 m a.s.l.	12.4604	62.7408	Lars Hedenäs	2014	9	2	S	B208650	R	M
MA		NR	1	F	SE	Härjedalen, Tännäs, E slope of Mt. Ramundberget, along path down to Sörgruvan, 920 m a.s.l.	12.3984	62.674	L. Hedenäs	2002	7	12	S	B75521	NR	F	PT1269	PT1063
MA			1		SE	Härjedalen, Tännäs, E slope of Mt. Stor-Mittåkläppen (S portion), ca. 1000 m a.s.l.	12.4509	62.7264	L. Hedenäs	1982	6	15	S	B181704	NR	n/a		PT1117
MA	R		0		SE	Härjedalen, Tännäs, in alpe Hamrafjället	12.2845	62.5666	S. J. Enander	1892	8	9	S	B39105	R	F
MA	R		0		SE	Härjedalen, Tännäs, Mittådalen	12.4774	62.7341	K. F. Thedenius	1936	8		S	B39102	R	F
MA		NR	0		SE	Härjedalen, Tännäs, NE slope of Mt. Kliehpie (Stor-Mittåkläppen), 1130 m a.s.l.	12.4441	62.7392	Lars Hedenäs	2014	9	2	S	B208657	NR	F	PT1275
MA	R		0		SE	Härjedalen, Tännäs, NE slope of Mt. Kliehpie (Stor-Mittåkläppen), 900 m a.s.l.	12.4634	62.7346	Lars Hedenäs	2014	9	2	S	B208649	R	F
MA	R		0		SE	Härjedalen, Tännäs, NE slope of Mt. Kliehpie (Stor-Mittåkläppen), 910 m a.s.l.	12.4644	62.7297	Lars Hedenäs	2014	9	2	S	B208648	R	F
MA		NR	0		SE	Härjedalen, Tännäs, NW portion of top plateau of Mt. Kliehpie (Stor-Mittåkläppen), 1200 m a.s.l.	12.4503	62.7338	Lars Hedenäs	2014	9	2	S	B208658	NR	F	PT1276
MA	R		0		SE	Härjedalen, Tännäs, S of Lake Kläpptjärnen, 970 m a.s.l.	12.3895	62.7353	Lars Hedenäs	2014	9	3	S	B208662	R	F
MA		NR	0		SE	Härjedalen, Tännäs, S of Lake Kläpptjärnen, 970 m a.s.l.	12.3789	62.7439	Lars Hedenäs	2014	9	3	S	B208664	NR	F	PT1277
MA		NR	1	M	SE	Härjedalen, Tännäs, SE of Mt. Giertebåvne, 910 m a.s.l.	12.3212	62.7386	Lars Hedenäs	2014	9	3	S	B208672	NR	M	PT1278	PT1278
MA			1		SE	Härjedalen, Tännäs, Stor-Mittåkläppens SV-sluttning, 1000 m a.s.l.	12.4137	62.7355	L. Hedenäs	1982	6	15	S	B39108	NR	n/a		PT1118
MA		NR	0		SE	Härjedalen, Tännäs, SW slope of Mt. Joltere (Lill-Mittåkläppen), 930 m a.s.l.	12.4492	62.7501	Lars Hedenäs	2014	9	2	S	B208656	NR	F	PT1279
MA	R		0		SE	Härjedalen, Tännäs, SW slope of Mt. Joltere (Lill-Mittåkläppen), 950 m a.s.l.	12.4493	62.7514	Lars Hedenäs	2014	9	2	S	B208654	R	F,M
MA		NR	0		SE	Härjedalen, Tännäs, SW slope of Mt. Kliehpie (Stor-Mittåkläppen), 1040 m a.s.l.	12.4447	62.7287	Lars Hedenäs	2014	9	2	S	B208660	NR	F	PT1280
MA	R		0		SE	Härjedalen, Tännäs, SW slope of Mt. Kliehpie (Stor-Mittåkläppen), 1040 m a.s.l.	12.4454	62.7284	Lars Hedenäs	2014	9	2	S	B208661	R	F,M
MA		NR	1	M	SE	Härjedalen, Tännäs, WSW of Lake Kläpptjärnen, 980 m a.s.l.	12.3753	62.7484	Lars Hedenäs	2014	9	3	S	B208665	NR	M	PT1281	PT1281
MA			0		SE	Jämtland, Åre, Skurdalshöjden, nedre videregionen	12.0913	63.3295	S. Medelius	1922	7	12	S	B39098	NR	n/a
MA			0		SE	Jämtland, Åre, Skurdalshöjden, på gränsen mellan björk- och videregionen	12.09	63.3286	S. Medelius	1919	9	2	S	B39097	NR	n/a
MA	R		1	F	SE	Jämtland, Aspås, Gökbodvågen	14.5103	63.4403	Lars Hedenäs	2011	6	28	S	B184255	R	F		PT1027
MA			0		SE	Jämtland, Frostviken sn., Autjovallennjuona, och S-SO därom (23E05)	14.2979	64.9184	L. Hedenäs	1988	8		S	B34920	NR	n/a
MA		NR	1	F	SE	Jämtland, Frostviken, Autjovallennjuona, S portion of escarpment towards E, 800 m a.s.l. (VI:4)	14.3019	64.9203	L. Hedenäs & A. Kooijman	1997	7	23	S	B1404	NR	F	PT1217	PT1066
MA		NR	1	M	SE	Jämtland, Frostviken, E spur of Mt. Brakkfjället, S side, 880 m a.s.l.	13.9389	64.8014	Lars Hedenäs	2009	7	31	S	B165509	NR	M	PT1218	PT1067
MA			0		SE	Jämtland, Frostviken, Jorm, Brackfjället	13.9411	64.8011	A. Hülphers	1928	8	3	S	B39094	NR	n/a
MA			0		SE	Jämtland, Frostviken, Jorm, Brackfjället	13.9411	64.8011	A. Hülphers	1926	7		S	B39095	NR	n/a
MA			0		SE	Jämtland, Frostviken, Jorm, Brackfjället	13.9411	64.8011	A. Hülphers	1926	8	3	S	B39096	NR	n/a
MA			0		SE	Jämtland, Frostviken, Mt. Brakkfjället, S slope of middle spur towrads E, 850 m a.s.l.	13.9411	64.8011	L. Hedenäs & C. Rosborg	2003	7	28	S	B81954	NR	n/a
MA		NR	1	M	SE	Jämtland, Frostviken, S spur of Mt. Brakkfjället, top area, 900 m a.s.l.	13.9239	64.8	Lars Hedenäs	2009	7	31	S	B165492	NR	M	PT1219	PT1068
MA		NR	1	M	SE	Jämtland, Frostviken, SE-most slope of Mt. Brakkfjället, 790 m a.s.l.	13.9297	64.7931	Lars Hedenäs	2009	8	1	S	B164581	NR	M	PT1220	PT1069
MA		NR	1	F	SE	Lule Lappmark, Jokkmokk, Kåbrek, toppen. 1130 m ö h, 1531340 / 7468880	16.5325	67.3138	Tomas Hallingbäck	2005	8	18	S	B195954	NR	F	PT1222	PT1089
MA			1		SE	Lule Lappmark, Jokkmokk, Padjelanta NP, Stipok, N-slope, 1000 msm	16.7916	67.6781	Tomas Hallingbäck	1984	8	8	S	B195956	NR	n/a		PT1091
MA			0		SE	Lule Lappmark, Jokkmokk, regio Sarjekensis, Unna Rissavare	17.1362	67.3045	C. Jensen & H. W. Arnell B	1902	8	9	S	B39203	NR	n/a
MA			0		SE	Lule Lappmark, Jokkmokk, Saltoluokta, vid sjön O om turiststationen	18.5369	67.3966	A. Hülphers	1935	8	14	S	B39193	NR	n/a
MA			0		SE	Lule Lappmark, Jokkmokk, Saltoluokta, vid sjön V om turiststationen	18.5369	67.3966	A. Hülphers	1935	8	12	S	B39194	NR	n/a
MA			1		SE	Lule Lappmark, Jokkmokk, Unna Titer, SV sluttningen. Ca. 750 m ö h	16.6988	67.3318	Henrik Weibull	2002	8	13	S	B195955	NR	n/a		PT1090
MA	R		0		SE	Lule Lappmark, Jokkmokk, Vaisa district, Stipuok	16.7916	67.6781	O. Mårtensson	1947	8	2	S	B39196	R	F
MA			0		SE	Lule Lappmark, Jokkmokk, Vaisa region, Målkomjokk, about 3 km W Lake Slappejaure	16.54	67.63	O. Mårtensson	1947	8	9	S	B39200	NR	n/a
MA			0		SE	Lule Lappmark, Kvikkjokk	NA	NA	Ångström	1837	8		S	B39199	NR	n/a
MA			0		SE	Lule Lappmark, Kvikkjokk, Kerkevare	16.874	67.2469	E. Nyman	1893	8	24	S	B39201	NR	n/a
MA			0		SE	Lule Lappmark, Kvikkjokk, Kerkevars NÖ sluttning	16.874	67.2469	E. Nyman	1893	8	24	S	B39202	NR	n/a
MA			0		SE	Lule Lappmark, Kvikkjokk, Råvejaure	16.8501	67.1599	A. Hülphers	1937	7	12	S	B39197	NR	n/a
MA			0		SE	Lule Lappmark, Kvikkjokk, Rovejaure, fuktig	16.8501	67.1599	A. Hülphers	1937	7	12	S	B39198	NR	n/a
MA		NR	1	F	SE	Lule Lappmark: Padjelanta, Unna Titir.	16.6988	67.3318	T.-B. Engelmark	1998	7	17	S	B63794	NR	F	PT1221	PT1074
MA			1		SE	Lycksele Lappmark, Tärna parish, on the S slope of Stuor Tjåkko near the SE end of Lake Skalvatnet	14.6314	65.4479	G. Een	1965	8	11	S	B39093	NR	n/a		PT1070
MA	R		1	F	SE	Lycksele Lappmark, Tärna sn., Mt. Atofjället, N of W end of Atoklinten, 860 m a.s.l.	14.639	65.6816	Lars Hedenäs, Marianne Hamnede, Göran Odelvik	2012	8	14	S	B195233	R	F		PT1071
MA			0		SE	Pite Lappmark, Arjeplog, Mavas-Ikisjaure-området, i bäck mellan B- och C-fjäll, 1230 m a.s.l.	16.0833	66.8833	P. O. Nyman	1955	8	15	S	B39091	NR	n/a
MA			0		SE	Pite Lappmark, Arjeplog, Mavas-Ikisjaure-området, Kåptotjåkkos topp	16.25	66.8667	P. O. Nyman & G. Een	1949	8	4	S	B39092	NR	n/a
MA		NR	0		SE	Pite Lappmark, Arjeplog, N of Mávasjávrre, Mt. Lulep Guhkavárddo, 770 m a.s.l.	16.3111	66.9167	Lars Hedenäs, Göran Odelvik, Martin Westberg	2015	8	12	S	B226804	NR	F	PT1245
MA		NR	0		SE	Pite Lappmark, Arjeplog, N of Mávasjávrre, Mt. Lulep Guhkavárddo, 780 m a.s.l.	16.3135	66.9171	Lars Hedenäs, Göran Odelvik, Martin Westberg	2015	8	12	S	B226160	NR	F	PT1246
MA		NR	1	M	SE	Pite Lappmark, Arjeplog, N of Mávasjávrre, Mt. Lulep Guhkavárddo, 800 m a.s.l.	16.3042	66.9185	Lars Hedenäs, Göran Odelvik, Martin Westberg	2015	8	12	S	B226803	NR	M	PT1247	PT1247
MA		NR	0		SE	Pite Lappmark, Arjeplog, N of Mávasjávrre, SE portion of Mt. Ákháris, 1030 m a.s.l.	16.3592	66.9481	Lars Hedenäs, Göran Odelvik, Martin Westberg	2015	8	9	S	B227607	NR	F	PT1248
MA		NR	0		SE	Pite Lappmark, Arjeplog, N of Mávasjávrre, SE portion of Mt. Ákháris, 1100 m a.s.l.	16.3531	66.9519	Lars Hedenäs, Göran Odelvik, Martin Westberg	2015	8	9	S	B226159	NR	F	PT1249
MA		NR	0		SE	Pite Lappmark, Arjeplog, N of Mávasjávrre, SE portion of Mt. Ákháris, 880 m a.s.l.	16.3682	66.9443	Lars Hedenäs, Göran Odelvik, Martin Westberg	2015	8	9	S	B226158	NR	F	PT1250
MA			0		SE	Pite Lappmark, Arjeplog, N-branten av Neitatjåkko, 1100 m a.s.l.	16.15	66.8667	G. Een	1949	8	9	S	B39090	NR	n/a
MA			0		SE	Pite Lappmark, Arjeplog, på stortoppen av Kåptotjåkko	16.25	66.8667	G. Een	1949	8	4	S	B39089	NR	n/a
MA	R		0		SE	Pite lappmark, Arjeplog, SW of Vuoggatjålme, Mt. Tjápkávárddo, 730 m a.s.l.	16.2531	66.5339	Lars Hedenäs, Göran Odelvik, Martin Westberg	2017	8	27	S	B258436	R	F
MA	R		0		SE	Pite lappmark, Arjeplog, SW of Vuoggatjålme, Mt. Tjápkávárddo, 740 m a.s.l.	16.2557	66.5338	Lars Hedenäs, Göran Odelvik, Martin Westberg	2017	8	27	S	B258571	R	F
MA	R		0		SE	Pite lappmark, Arjeplog, SW of Vuoggatjålme, Mt. Tjápkávárddo, 740 m a.s.l.	16.2495	66.5341	Lars Hedenäs, Göran Odelvik, Martin Westberg	2017	8	27	S	B259662	R	F
MA			0		SE	Pite Lappmark, Arjeplog: NE slope of mount Neitatjåkko, alt. 1100 m	16.15	66.8667	Gillis Een	1949	8	9	S	B88842	NR	n/a
MA			1	M	SE	Pite Lappmark, Arjeplog: top of mount Kåptjotjåkko	NA	NA	Gillis Een	1949	8	4	S	B45475	NR	n/a		PT1072
MA			1		SE	Pite Lappmark, Arjeplog: W slope of mount Årjon Saulo, alt. 1000 m	16.1667	66.8833	Gillis Een	1960	8	2	S	B88692	NR	n/a		PT1073
MA			0		SE	Torne Lappmark, Jukkasjärvi sn, Masugnsbyn	22.0638	67.4477	A. Hülphers	1941	7		S	B32257	NR	n/a
MA	R		0		SE	Torne Lappmark, Jukkasjärvi, Abisko nationalpark, c. 2 km S om turiststationen	18.7653	68.327	P. O. Nyman	1948	7	23	S	B39180	R	F
MA	R		0		SE	Torne Lappmark, Jukkasjärvi, Abisko nationalpark, flytjord vid N. Laksjön	18.7766	68.3415	H. Persson	1944	8	8	S	B39181	R	F
MA			0		SE	Torne Lappmark, Jukkasjärvi, Junosuando masugnsby	22.0638	67.4477	A. Hülphers	1941	7	14	S	B39186	NR	n/a
MA		NR	0		SE	Torne lappmark, Jukkasjärvi, Kopparåsen, ovan jvn vid Raikenjira c 600-800möh	18.5111	68.4251	Tomas Hallingbäck	2003	8	21	S	B217264	NR	F	PT1223
MA	R		1	F	SE	Torne Lappmark, Jukkasjärvi, Masugnsbyn, Iso-kursu	22.0638	67.4477	W. R. Uggla	1941	7	15	S	B39185	R	F		PT1075
MA			0		SE	Torne Lappmark, Jukkasjärvi, Masugnsbyn?	22.0638	67.4477	W. R. Uggla	1941	7		S	B39187	NR	n/a
MA	R		0		SE	Torne Lappmark, Jukkasjärvi, Nuoljafjället	18.7274	68.3641	A. Arvén	1905	7	13	S	B39190	R	F
MA			0		SE	Torne Lappmark, Jukkasjärvi, supra stat. Abisko, reg. betul.	18.8178	68.3446	E. Jäderholm	1911	7	23	S	B39184	NR	n/a
MA			0		SE	Torne Lappmark, Jukkasjärvi, supra stat. Abisko, reg. betul. super.	18.8178	68.3446	E. Jäderholm	1911	7	22	S	B39192	NR	n/a
MA	R		1	F	SE	Torne Lappmark, Jukkasjärvi, Torneträsk area, 0.7 km NE of Nissunjohka, at 440 m a.s.l.	18.7862	68.3375	L. Hedenäs	2002	8	16	S	B73440	R	F		PT1077
MA		NR	1	F	SE	Torne Lappmark, Jukkasjärvi, Torneträsk area, 1.3 km WNW of Paddustieva, 535 m a.s.l.	18.8364	68.3248	L. Hedenäs	2002	8	16	S	B73404	NR	F	PT1224	PT1076
MA			0		SE	Torne Lappmark, Jukkasjärvi, Vassitjokko, 1200 m a.s.l.	18.2613	68.4027	H. Möller	1902	8	4	S	B39182	NR	n/a
MA			0		SE	Torne Lappmark, Jukkasjärvi, Vassitjokko, 1200 m a.s.l., rinnande vatten	18.2613	68.4027	H. Möller	1902	8	4	S	B39183	NR	n/a
MA			0		SE	Torne Lappmark, Jukkasjärvi, vid fjället Ruopsak (V om Sjangeli)	18.1908	68.2447	H. E. Johansson	1918	8	16	S	B39191	NR	n/a
MA	R		1	M	SE	Torne Lappmark, Karesuando, NE slope of Mt. Pältsan, ca. 1200 m a.s.l.	20.2483	69.0089	L. Hedenäs	1980	7	1	S	B181705	R	M		PT1078
MA	R		1	F	SE	Torne Lappmark, Torneträsk area, 1.5 km WNW of Paddustieva, 520 m a.s.l.	18.8286	68.3231	L. Hedenäs	1997	8	8	S	B39204	R	F		PT1006
MA		NR	1	M	SE	Västergötland, Österplana, c. 110 m NW of Axvall farm	13.4035	58.56	Lars Hedenäs	2018	6	4	S	B279631	NR	M	PT1283	PT1283
MA	R		0		SE	Västergötland, Österplana, c. 175 m SE of Sandhagen	13.4325	58.5817	Lars Hedenäs	2018	6	4	S	B279633	R	M
MA		NR	1	M	SE	Västergötland, Österplana, c. 210 m SSW of Österpana church	13.4268	58.5719	Lars Hedenäs	2018	6	4	S	B279630	NR	M	PT1282	PT1282
MA		NR	1	M	SE	Västergötland, Österplana, corner of parking place, c. 225 m W of Österpana church	13.4255	58.5744	Lars Hedenäs	2018	6	4	S	B279632	NR	M	PT1284	PT1284
MA	R		0		SE	Västergötland, Österplana, S of parking place, c. 180 m W of Österplana church	13.4252	58.5736	Lars Hedenäs	2018	6	4	S	B279629	R	M
ADDITIONAL SAMPLES USED FOR ANALYSES OF INTRASPECIFIC GENETIC DIVERSITY (Hedenäs 2014; doi: 10.1111/boj.12210)
BA			1	F	SE	Öland, Torslunda, S of Gamla Skogsby	16.4947	56.6131	L. Hedenäs & I. Bisang	2011	5	5	S	B184243		n/a		PT1014
MA			1		SE	Västergötland, Österplana, Österplana hed	13.4287	58.573	N. Hakelier	1961	7	16	S	B38903		n/a		PT1059
MA			1		SE	Västergötland, Österplana, Österplana hed	13.4287	58.573	T. Hallinbäck 1787	1980	5	18	S	B195953		n/a		PT1088
MA			1		SE	Västergötland, Kinnekulle, Österplana sn., ovanför Örtagårdens kalkbrott, i en övergiven alvaråker	13.429	58.5742	N. Albertson	1938	5	10	S	B38905		n/a		PT1115
MA			1		SE	Västergötland, Kinnekulle, Österplana, Österplana vall	13.4255	58.5698	P. O. Nyman	1946	6	19	S	B38920		n/a		PT1116
MA			1		NO	Sör-Tröndelag: RörosKvernberget, UTM(ED50) PQ40-41, 40-41 1720II, På toppen av oppfrysningsflekker	11.744	62.5714	R. Elven	1966	7	5	TRH	TRH 141234		n/a		PT1092
MA			1		NO	Sör-Tröndelag: OppdalKnutshö, 1460 m., UTM(ED50) NQ346, 121 1519IV	9.66894	62.3377	S. A. Hatlelid	1978	7	25	TRH	TRH 141225		n/a		PT1093
MA			1		NO	Möre og Romsdal: SunndalPå S-sida av Driva, 260 m., UTM(WGS84) NQ09, 38 1420II, På vått, rikt berg ovenfor elva	9.1849	62.5772	T. Prestö	2000	4	11	TRH	TRH B-6970		n/a		PT1094
MA			1		NO	Nord-Tröndelag: MeråkerGruvefjellet, 840 m., UTM(ED50) PR38, 17 1721I, I sig	11.7592	63.2581	A. A. Frisvoll	1982	7	25	TRH	TRH 164961		n/a		PT1096
MA			1		NO	Troms: StorfjordSkibotnN of Luhcavárri, 683 m., UTM(WGS84) DB76134, 84197 1633IV, Moist Salix polaris snowbed	20.3889	69.2611	K. Hassel & I. H. Kålås	2012	8	13	TRH	TRH B-772272		n/a		PT1097
